# Supplementary material for: Augmenting large language models to predict social determinants of mental health in opioid use disorder using patient clinical notes
Source: JAMIA Open. 2025 Nov 27;8(6):ooaf142. doi: 10.1093/jamiaopen/ooaf142 (PMC12664681; doi:10.1093/jamiaopen/ooaf142)
Supplement: ooaf142_Supplementary_Data [file ooaf142_supplementary_data.zip]

Archive with 16 entries (16 files):
- Algorithm (1).png
- Chatgpt prompt and response (3).jpg
- citation.bib
- Clinical Longformer across different policies based on accuracies (2).png
- Determinants table.png
- F_class_distribution.pdf
- JAMIA.sty
- main.tex
- main_JAMIA_OPEN_CLINICAL_NOTES_Final.tex
- Mental Health Comorbities (1).png
- Mental Health Comorbities_v1.png
- outputClassDistribution (2).png
- PearsonCC (2).png
- Performance comparisons of Multilevel version (2).png
- Project1 (3).JPG
- Table_Social_determinants (3).png
