# Supplementary material for: Augmenting large language models to predict social determinants of mental health in opioid use disorder using patient clinical notes
Source: JAMIA Open. 2025 Nov 27;8(6):ooaf142. doi: 10.1093/jamiaopen/ooaf142 (PMC12664681; doi:10.1093/jamiaopen/ooaf142)
Supplement: ooaf142_Supplementary_Data [file ooaf142_supplementary_data.zip › citation.bib]

@article{kirkbride2024social,
  title={The social determinants of mental health and disorder: evidence, prevention and recommendations},
  author={Kirkbride, James B and Anglin, Deidre M and Colman, Ian and Dykxhoorn, Jennifer and Jones, Peter B and Patalay, Praveetha and Pitman, Alexandra and Soneson, Emma and Steare, Thomas and Wright, Talen and others},
  journal={World psychiatry},
  volume={23},
  number={1},
  pages={58},
  year={2024},
  publisher={World Psychiatric Association}
}

@article{working2018towards,
  title={Towards a global monitoring system for implementing the Rio Political Declaration on Social Determinants of Health: developing a core set of indicators for government action on the social determinants of health to improve health equity},
  author={{CSDH Global Monitoring Working Group}},  % Author field corrected
  journal={International Journal for Equity in Health},
  volume={17},
  pages={1--27},
  year={2018},
  publisher={Springer}
}


@article{allen2014social,
  title={Social determinants of mental health},
  author={Allen, Jessica and Balfour, Reuben and Bell, Ruth and Marmot, Michael},
  journal={International review of psychiatry},
  volume={26},
  number={4},
  pages={392--407},
  year={2014},
  publisher={Taylor \& Francis}
}

@article{gnanapragasam2023outside,
  title={Outside/inside: social determinants of mental health},
  author={Gnanapragasam, Sam Nishanth and Wright, Laurence Astill and Pemberton, Max and Bhugra, Dinesh},
  journal={Irish journal of psychological medicine},
  volume={40},
  number={1},
  pages={63--73},
  year={2023},
  publisher={Cambridge University Press}
}

@phdthesis{mapua2018cost,
  title={The Cost of Culture: Examining a Sociological Model of the Opiod Epidemic in the United States},
  author={Mapua, Ariana Martine},
  year={2018},
  school={Carnegie Mellon University}
}
@misc{cdc_opioids,
  author = {{Centers for Disease Control and Prevention}},
  title = {Opioid Data Analysis and Resources},
  howpublished = {\url{https://www.cdc.gov/opioids/data/analysis-resources.html}},
  note = {Accessed: 2024-09-17},  % Adjust the date to when you accessed the webpage
  year = {2024}
}

@incollection{dorr2019identifying,
  title={Identifying patients with significant problems related to social determinants of health with natural language processing},
  author={Dorr, David and Bejan, Cosmin A and Pizzimenti, Christie and Singh, Sumeet and Storer, Matt and Quinones, Ana},
  booktitle={MEDINFO 2019: Health and Wellbeing e-Networks for All},
  pages={1456--1457},
  year={2019},
  publisher={IOS Press}
}

@article{johnson2022mimic,
  title={MIMIC-IV-Note: Deidentified free-text clinical notes (latest version)},
  author={Johnson, AEW and others},
  journal={PhysioNet https://doi. org/10.13026/1cjn-2370},
  year={2022}
}

@article{patra2021extracting,
  title={Extracting social determinants of health from electronic health records using natural language processing: a systematic review},
  author={Patra, Braja G and Sharma, Mohit M and Vekaria, Veer and Adekkanattu, Prakash and Patterson, Olga V and Glicksberg, Benjamin and Lepow, Lauren A and Ryu, Euijung and Biernacka, Joanna M and Furmanchuk, Al’ona and others},
  journal={Journal of the American Medical Informatics Association},
  volume={28},
  number={12},
  pages={2716--2727},
  year={2021},
  publisher={Oxford University Press}
}

@inproceedings{yu2023leveraging,
  title={Leveraging generative AI and large Language models: a Comprehensive Roadmap for Healthcare Integration},
  author={Yu, Ping and Xu, Hua and Hu, Xia and Deng, Chao},
  booktitle={Healthcare},
  volume={11},
  number={20},
  pages={2776},
  year={2023},
  organization={MDPI}
}

@article{hadi2024large,
  title={Large language models: a comprehensive survey of its applications, challenges, limitations, and future prospects},
  author={Hadi, Muhammad Usman and Al Tashi, Qasem and Shah, Abbas and Qureshi, Rizwan and Muneer, Amgad and Irfan, Muhammad and Zafar, Anas and Shaikh, Muhammad Bilal and Akhtar, Naveed and Wu, Jia and others},
  journal={Authorea Preprints},
  year={2024},
  publisher={Authorea}
}

@inproceedings{hacker2023regulating,
  title={Regulating ChatGPT and other large generative AI models},
  author={Hacker, Philipp and Engel, Andreas and Mauer, Marco},
  booktitle={Proceedings of the 2023 ACM Conference on Fairness, Accountability, and Transparency},
  pages={1112--1123},
  year={2023}
}

@article{wolf2023fundamental,
  title={Fundamental limitations of alignment in large language models},
  author={Wolf, Yotam and Wies, Noam and Avnery, Oshri and Levine, Yoav and Shashua, Amnon},
  journal={arXiv preprint arXiv:2304.11082},
  year={2023}
}

@article{khowaja2024chatgpt,
  title={Chatgpt needs spade (sustainability, privacy, digital divide, and ethics) evaluation: A review},
  author={Khowaja, Sunder Ali and Khuwaja, Parus and Dev, Kapal and Wang, Weizheng and Nkenyereye, Lewis},
  journal={Cognitive Computation},
  pages={1--23},
  year={2024},
  publisher={Springer}
}
@article{mitra2023associations,
  title={Associations between natural language processing--enriched social determinants of health and suicide death among US veterans},
  author={Mitra, Avijit and Pradhan, Richeek and Melamed, Rachel D and Chen, Kun and Hoaglin, David C and Tucker, Katherine L and Reisman, Joel I and Yang, Zhichao and Liu, Weisong and Tsai, Jack and others},
  journal={JAMA network open},
  volume={6},
  number={3},
  pages={e233079--e233079},
  year={2023},
  publisher={American Medical Association}
}

@article{li2023coannotating,
  title={Coannotating: Uncertainty-guided work allocation between human and large language models for data annotation},
  author={Li, Minzhi and Shi, Taiwei and Ziems, Caleb and Kan, Min-Yen and Chen, Nancy F and Liu, Zhengyuan and Yang, Diyi},
  journal={arXiv preprint arXiv:2310.15638},
  year={2023}
}

@article{tillmann2024efficient,
  title={Efficient Models for the Detection of Hate, Abuse and Profanity},
  author={Tillmann, Christoph and Trivedi, Aashka and Bhattacharjee, Bishwaranjan},
  journal={arXiv preprint arXiv:2402.05624},
  year={2024}
}


@article{alizadeh2023open,
  title={Open-source large language models outperform crowd workers and approach ChatGPT in text-annotation tasks},
  author={Alizadeh, Meysam and Kubli, Ma{\"e}l and Samei, Zeynab and Dehghani, Shirin and Bermeo, Juan Diego and Korobeynikova, Maria and Gilardi, Fabrizio},
  journal={arXiv preprint arXiv:2307.02179},
  volume={42},
  year={2023},
  publisher={Technical Report}
}

@article{li2022clinical,
  title={Clinical-longformer and clinical-bigbird: Transformers for long clinical sequences},
  author={Li, Yikuan and Wehbe, Ramsey M and Ahmad, Faraz S and Wang, Hanyin and Luo, Yuan},
  journal={arXiv preprint arXiv:2201.11838},
  year={2022}
}

@article{chang2024survey,
  title={A survey on evaluation of large language models},
  author={Chang, Yupeng and Wang, Xu and Wang, Jindong and Wu, Yuan and Yang, Linyi and Zhu, Kaijie and Chen, Hao and Yi, Xiaoyuan and Wang, Cunxiang and Wang, Yidong and others},
  journal={ACM Transactions on Intelligent Systems and Technology},
  volume={15},
  number={3},
  pages={1--45},
  year={2024},
  publisher={ACM New York, NY}
}

@article{zbiciak2023new,
  title={A new extraordinary means of appeal in the Polish criminal procedure: the basic principles of a fair trial and a complaint against a cassatory judgment},
  author={Zbiciak, Adrian and Markiewicz, Tymon},
  journal={Access to Just. E. Eur.},
  pages={25},
  year={2023},
  publisher={HeinOnline}
}

@article{essien2023sociocultural,
  title={Sociocultural factors associated with persistent prescription opioid use (PPOU) among Puerto Rican adults in Massachusetts},
  author={Essien-Aleksi, Inyene E and Zhang, Yuan and Koren, Ainat and Palacios, Natalia and Falcon, Luis M and Tucker, Katherine L},
  journal={Plos one},
  volume={18},
  number={8},
  pages={e0290104},
  year={2023},
  publisher={Public Library of Science San Francisco, CA USA}
}

@misc{quinlan2017opioid,
  title={Opioid analgesic dependence: where do we go from here?},
  author={Quinlan, Jane and Alam, Farrukh and Knox, Kyle},
  journal={British Journal of General Practice},
  volume={67},
  number={657},
  pages={154--155},
  year={2017},
  publisher={British Journal of General Practice}
}

@misc{open2023chatgpt,
  title={ChatGPT (Mar 14 version)[Large language model]},
  author={Open, AI},
  year={2023}
}

@article{he2023annollm,
  title={Annollm: Making large language models to be better crowdsourced annotators},
  author={He, Xingwei and Lin, Zhenghao and Gong, Yeyun and Jin, Alex and Zhang, Hang and Lin, Chen and Jiao, Jian and Yiu, Siu Ming and Duan, Nan and Chen, Weizhu and others},
  journal={arXiv preprint arXiv:2303.16854},
  year={2023}
}
