# Supplementary material for: Augmenting large language models to predict social determinants of mental health in opioid use disorder using patient clinical notes
Source: JAMIA Open. 2025 Nov 27;8(6):ooaf142. doi: 10.1093/jamiaopen/ooaf142 (PMC12664681; doi:10.1093/jamiaopen/ooaf142)
Supplement: ooaf142_Supplementary_Data [file ooaf142_supplementary_data.zip › JAMIA.sty]

\ProvidesPackage{JAMIA}

\usepackage[letterpaper, margin=2cm, top=2.54cm]{geometry}
\usepackage{fontspec}
\usepackage{titlesec}
\usepackage{sectsty}
\usepackage{xcolor}
\usepackage{color}

\usepackage{authblk}
\usepackage{fancyhdr}
\usepackage{setspace}

\usepackage{array, caption, threeparttable}
\usepackage{booktabs}
\usepackage{multicol}
\usepackage{multirow}
\usepackage{graphicx}

\usepackage{amsfonts}
\usepackage{amssymb}

\usepackage{etoolbox}
\usepackage{cuted}
\usepackage[super,comma,sort&compress]{natbib}
%==============================

\setlength{\columnsep}{0.5cm} % set gap between the columns


%==============================
% maketitle
\makeatletter
\renewcommand{\maketitle}{
    \thispagestyle{empty}
    \bgroup\setlength{\parindent}{0pt}
    \begin{flushleft}
        \LARGE{\fontspec{Arial Bold}\@title}

        \renewcommand{\Authfont}{\large\bfseries}
        \renewcommand{\Affilfont}{\normalsize\normalfont\fontspec{Gillius ADF No2 Cond}}
        \setlength{\affilsep}{0.4cm}
        \vspace{0.4cm}
        {\fontspec{Arial}\@author}

    \end{flushleft}\egroup
}

\renewcommand\AB@affilsepx{\vspace{-0.3cm},  \protect\Affilfont} % make affil as a line
\renewcommand\AB@authnote[1]{\textsuperscript{\fontspec{Arial}#1}} % change the font style for number
\renewcommand\AB@affilnote[1]{\textsuperscript{\fontspec{Gillius ADF No2 Cond}#1}} % change the font style for number
\makeatother
%==============================


%==============================
% Abstract
\newcommand{\abstractSection}[6]{%
    {\fontspec{Arial}
    \begin{spacing}{1.5}
        \noindent\textbf{ABSTRACT}
    \end{spacing}
    \noindent\textbf{Objective:} #1\\
    \textbf{Materials and Methods:} #2\\
    \textbf{Results:} #3\\
    \textbf{Discussion:} #4\\
    \textbf{Conclusion:} #5
    \\\\
    \noindent\textbf{\textsf{Key words:}} #6
    }
}
%==============================


%==============================
% Header
\pagestyle{fancy}
\fancyhf{}
\fancyhead[L]{
    \ifodd\value{page}
        \textsf{\textbf{\thepage}}
    \else
        \footnotesize\textsf{\textit{Journal of the American Medical Informatics Association,} 2024, Vol. xx, No. x}
\fi}

\fancyhead[R]{
    \ifodd\value{page}
        \footnotesize\textsf{\textit{Journal of the American Medical Informatics Association,} 2024, Vol. xx, No. x}
    \else
        \textsf{\textbf{\thepage}}
\fi}
\renewcommand{\headrulewidth}{1pt}
%==============================


%==============================
% Caption
\DeclareCaptionLabelSeparator{dot}{.\space} % change : to .
\usepackage[font=small, labelfont=bf, labelsep=dot,]{caption} % labelsep=dot, dot in previous line
\captionsetup[table]{font=sf, singlelinecheck=false} % singlelinecheck=false: Align on the left
\captionsetup[figure]{font=sf, singlelinecheck=false}
%==============================


%==============================
% Section, subsection, subsubsection
\allsectionsfont{\fontspec{Arial}\fontsize{12}{13}\selectfont\MakeUppercase} % font style, size, uppercase
\subsectionfont{\fontspec{Arial}\mdseries\fontsize{10}{12}\selectfont}
\subsubsectionfont{\fontsize{9}{11}\selectfont}
%==============================


%==============================
% Reference list option change
\makeatletter
\renewcommand\@biblabel[1]{#1.} % from [1] to 1
\makeatother %
%==============================
