# Supplementary material for: Augmenting large language models to predict social determinants of mental health in opioid use disorder using patient clinical notes
Source: JAMIA Open. 2025 Nov 27;8(6):ooaf142. doi: 10.1093/jamiaopen/ooaf142 (PMC12664681; doi:10.1093/jamiaopen/ooaf142)
Supplement: ooaf142_Supplementary_Data [file ooaf142_supplementary_data.zip › main.tex]

\documentclass[twocolumn, 8pt]{article}
\usepackage[letterpaper, margin=2cm, top=2.54cm]{geometry}
\usepackage{setspace} % For double spacing
\setstretch{0.5}

% XeLaTeX-specific packages
\usepackage{fontspec} % Allows for custom fonts in XeLaTeX
\usepackage{lipsum}
\usepackage{JAMIA}
\onecolumn

\usepackage{titlesec}
\usepackage{sectsty}
\usepackage{xcolor}
\usepackage{color}

%\usepackage{generic}
%\usepackage{citep}
\usepackage{amsmath, amssymb, amsfonts}
\usepackage{algorithmic}
\usepackage{graphicx}
\usepackage{algorithm, algorithmic}
\usepackage{hyperref}
\hypersetup{hidelinks=true}
\usepackage{textcomp}
%\usepackage{authblk}
%\usepackage{fontspec}
\usepackage{authblk} % For affiliations
\usepackage{fancyhdr}
\usepackage{setspace}

\usepackage{array, caption, threeparttable}
\usepackage{booktabs}
\usepackage{multicol}
\usepackage{multirow}
%\usepackage{graphicx}

\usepackage{etoolbox}
\usepackage{cuted}
\usepackage[super, comma, sort&compress]{natbib}
%\usepackage[numbers, sort&compress]{natbib}
%\usepackage[numbers]{natbib}
\usepackage{longtable}
\usepackage{adjustbox}
\usepackage{tcolorbox}

%\setlength{\affilsep}{1.5em}    % Set vertical spacing between affiliations
%\renewcommand{\Affilfont}{\fontsize{12pt}{14pt}\selectfont}

%\usepackage{booktabs}

%\usepackage{cuted} % For strip environment

\setlength{\columnsep}{0.5cm} % set gap between the columns

\def\BibTeX{{\rm B\kern-.05em{\sc i\kern-.025em b}\kern-.08em
 T\kern-.1667em\lower.7ex\hbox{E}\kern-.125emX}}
\markboth{\hskip25pc IEEE TRANSACTIONS AND JOURNALS TEMPLATE}
{Author \MakeLowercase{\textit{et al.}}: Title}


% Title
\title{Augmenting Large Language Models to Predict Social Determinants of Mental Health in Opioid Use Disorder using Patient Clinical Notes}


% Author names and degrees
% Author names and degrees
\author[1]{Madhavi Pagare, MS}
\author[1]{Deva Sai Kumar Bheesetti, BS}
\author[2]{Inyene Essien-Aleksi, PhD, NP-C, RN}
\author[1,3,4]{Mohammad Arif Ul Alam, PhD}

% Affiliations with specific font size
% Affiliations without explicit font size commands


% \affil[4]{National Institute of Health}
% % Affiliations
% \affil[1]{Department of Computer Science, University of Massachusetts Lowell, USA;}
% \affil[2]{Department of Nursing, Merrimack College, USA;}
% \affil[3]{Biomedical Engineering and Biotechnology, University of Massachusetts Lowell, USA;}
% \affil[4]{Department of Medicine, University of Massachusetts Chan Medical School, USA;}
% \affil[5]{National Institute on Aging, National Institute of Health, USA}

%==============================
% maketitle
\makeatletter
\renewcommand{\maketitle}{
 \thispagestyle{empty}
 \bgroup\setlength{\parindent}{0pt}
 \begin{flushleft}
  \LARGE{\fontspec{Arial Bold}\@title}

  \renewcommand{\Authfont}{\large\bfseries}
  \renewcommand{\Affilfont}{\normalsize\normalfont\fontspec{Gillius ADF No2 Cond}}
  \setlength{\affilsep}{0.2cm}
  %\vspace{0.4cm}
  {\fontspec{Arial}\@author}

 \end{flushleft}\egroup
}

\renewcommand\AB@affilsepx{\vspace{0.01cm}, \protect\Affilfont} % Adjusted spacing for affiliations
\renewcommand\AB@authnote[1]{\textsuperscript{\fontspec{Arial}#1}} % Superscript style
\renewcommand\AB@affilnote[1]{\textsuperscript{\fontspec{Gillius ADF No2 Cond}#1}} % Superscript style for affiliations
\makeatother

\begin{document}
\affil[1]{University of Massachusetts Lowell\\ Lowell, MA, USA}
\affil[2]{Merrimack College\\ North Andover, MA, USA}
\affil[3]{University of Massachusetts Chan Medical School\\ Worcester, MA, USA}
\affil[4]{National Institute on Aging\\ National Institute of Health, Bethesda, MD, USA}

% Make title and abstract
%==============================
\maketitle
%\textbf{Corresponding Author}
\noindent Corresponding Author: Madhavi Pagare, Cognitive Ubiquitous Computing and System (CUBICS) Lab, Falmouth Hall, Room 205, 1 University Ave, Lowell, MA 01854, USA; MadhaviSuyog\_Pagare@student.uml.edu
\vspace{0.5in}

%\begin{quote}
%\begin{strip}
%\noindent 
%\begin{abstract}
\noindent\textbf{ABSTRACT}
\vspace{0.2in}

%\hspace*{-1cm} % Adjust the 1cm to your desired indentation
%\begin{strip}
%\begin{flushleft}
%\setlength{\leftskip}{-1cm} % Adjust the -1cm to your desired left shift
\noindent\textbf{Objective:} Identifying Social Determinants of Mental Health (SDOMH) in patients with Opioid Use Disorder (OUD) is crucial for estimating risk and enabling early intervention. Extracting such data from unstructured clinical notes is challenging due to annotation complexity and requires advanced Natural Language Processing (NLP) techniques. We propose the Human-in-the-Loop Large Language Model Interaction for Annotation (HLLIA) framework, combined with a Multilevel Hierarchical Clinical-Longformer Embedding (MHCLE) algorithm, to annotate and predict SDOMH variables.


%Opioid use Disorder continues to be a critical public health crisis globally, exacerbating social and mental health inequalities.

%Identifying Social Determinants of Mental Health (SDOMH) factors in patients with Opioid use Disorder (OUD)is critical for estimating their risk of OUD-related complications for early intervention.However, extracting such data from unstructured clinical notes poses challenges due to annotation complexity and the need for advanced Natural Language Processing (NLP) techniques. This paper introduces a novel Human-in-the-Loop Large Language Model Interaction for Annotation (HLLIA) framework to annotate SDOMH variables associated with OUDs and predict these determinants using a Multilevel Hierarchical ClinicalLongformer Embedding (MHCLE) algorithm.
%is key to understanding their vulnerabilities. However, extracting such data from unstructured clinical notes poses challenges due to annotation complexity and the need for advanced Natural Language Processing (NLP) techniques. This paper introduces a novel Human-in-the-Loop Large Language Model Interaction for Annotation (HLLIA) framework to annotate SDOMHs and predict these determinants using a Multilevel Hierarchical Clinical\-Longformer Embedding (MHCLE) algorithm from patient discharge summaries.
\vspace{0.05in}
\noindent\textbf{Materials and Methods:} We utilized 2,636 annotated discharge summaries from the Medical Information Mart for Intensive Care (MIMIC-IV) dataset. High-quality annotations were ensured via a human-in-the-loop approach, refined using Large Language Models (LLMs). The MHCLE algorithm performed multi-label classification of 13 SDOMH variables and was evaluated against baseline models, including RoBERTa,Bio\_ClinicalBERT,ClinicalBERT and Clinical\-BigBird.
%We conducted experiments using 2636 annotated discharge summaries from the Medical Information Mart for Intensive Care (MIMIC-IV) dataset. A Human-in-the-loop approach was employed to ensure high-quality annotations, followed by the use of Large Language Models (LLMs) to refine these annotations. MHCLE was applied for the multi-label classification of 13 SDOMH variables. The model's performance was evaluated against four baseline models, including RoBERTa, Bio\_ClinicalBERT, and Clinical\-BigBird.

\vspace{0.05in}
\noindent\textbf{Results:} The MHCLE model achieved superior performance with 96.29\% accuracy and a 95.41\% F1\-score, surpassing baseline models. Training-testing policies P1, P2, and P3 yielded accuracies of 98.49\%, 90.10\%, and 89.04\%, respectively, highlighting the importance of human intervention in refining LLM annotations.

%The proposed MHCLE model achieved superior performance with 96.29\% accuracy and 95.41 F1\-score, surpassing baseline models.We designed Training-Testing policies P1,P2,P3 for MHCLE model.The MHCLE model accuracies for Policy P1, P2, and P3 were 98.49\%,90.10\% and 89.04\%.Performance across the datasets indicated the need for human intervention in refining LLM annotations to improve accuracy.
%the MHCLE model achieved an accuracy of 98.49%, an F1 score of 98.19%, a precision of 98.44%, and a recall of 97.93%, demonstrating the highest performance when trained and tested on D2 dataset with HLLIA annotations.
%In Policy P2, the model achieved an accuracy of 90.1%, an F1 score of 85.34%, a precision of 80.9%, and a recall of 90.52% when trained on D2 and tested on D1 with human annotations.
%In Policy P3, the model showed a significant decrease in performance, with an accuracy of 89.04%, an F1 score of 86.46%, a precision of 85.74%, and a recall of 87.24% when trained on D2 and tested on ChatGPT-generated texts (D3).
\vspace{0.05in}
\noindent\textbf{Conclusion:} Integrating the MHCLE model with the HLLIA framework offers an effective approach for predicting SDOMH factors from clinical notes, advancing NLP in OUD care. It highlights the importance of human oversight and sets a benchmark for future research.
%The MHCLE model, combined with the HLLIA framework, offers an effective method for predicting SDOMH factors from clinical notes, advancing the use of NLP in OUD-related care. This approach highlights the necessity of human oversight in AI-driven clinical tasks and sets a benchmark for future work in social determinant research.
%\rule{\textwidth}{0.4mm} % Full-width line, 0.4mm thick

\noindent\makebox[\linewidth]{\rule{\linewidth}{0.4mm}} % Line perfectly aligned with text width
\vspace{0.05in}

\textbf{Key words:} Social Determinants of Mental Health (SDOMH),Opioid Use Disorder, Opioid-related Outcomes, Human-in-the-Loop LLM Interaction (HLLIA), Multilevel Hierarchical Clinical-Longformer Embeddings (MHCLE), Natural Language Processing (NLP)
\vspace{0.05in}
\begin{tcolorbox}[colframe=black, colback=white, sharp corners, boxrule=0.5mm]
\textbf{LAY SUMMARY}
\vspace{0.05in}

Patients struggling with opioid addiction often face social challenges—like unstable housing, unemployment, or lack of family support—that significantly impact their mental health. Identifying these social determinants is crucial for providing timely and effective care but is challenging because such information is often hidden in unstructured medical notes. In this study, we developed a new method that combines advanced artificial intelligence (AI) with human expertise to extract these important social factors from clinical records. We analyzed 2,636 patient discharge summaries from a medical database, ensuring high-quality results by involving humans in refining the AI's annotations. Our AI model, called the Multilevel Hierarchical Clinical-Longformer Embedding (MHCLE) algorithm, successfully predicted 13 different social determinants of mental health with greater accuracy than existing models. The results highlight the importance of human collaboration in improving AI systems, leading to better identification of social challenges faced by patients with opioid use disorder. This approach enables healthcare providers to offer earlier interventions and better support, advancing the use of AI in healthcare to improve patient outcomes.
\end{tcolorbox}


%Combining advanced NLP with human oversight, our HLLIA framework and MHCLE algorithm achieved 96.29\% accuracy in identifying SDOMH factors from OUD discharge summaries. This highlights the value of integrating AI with human expertise to understand social determinants influencing outcomes.


%This study introduces a new method, the Human-in-the-Loop Large Language Model Interaction for Annotation (HLLIA) framework, to identify Social Determinants of Mental Health (SDOMH) factors from discharge summaries of patients with OUD. Using advanced natural language processing (NLP) and human oversight, the study accurately annotated 2,636 discharge summaries. The proposed Multilevel Hierarchical Clinical-Longformer Embedding (MHCLE) algorithm outperformed other models, achieving a 96.29\% accuracy. This research shows the value of combining AI with human input to better understand  potential social determinants of Mental health factors contributing to OUD-related outcomes.
%\end{flushleft}
%\end{strip}

%Opioid use Disorder is a global crisis that worsens social and mental health inequalities. This study introduces a new method, the Human-in-the-Loop Large Language Model Interaction for Annotation (HLLIA) framework, to identify Social Determinants of Mental Health (SDOMHs) from patient discharge summaries. Using advanced natural language processing (NLP) and human oversight, the study accurately annotated 2, 636 discharge summaries. The proposed Multilevel Hierarchical Clinical-Longformer Embedding (MHCLE) algorithm outperformed other models, achieving a 96.29\% accuracy. This research shows the value of combining AI with human input to better understand social factors contributing to Opioid use Disorder, improving patient care.

\end{abstract}
%\end{strip}
%\end{quote}
%==============================
\twocolumn
% Introduction
%==============================
\section{Introduction}
Social determinants of mental health (SDOMHs) include socioeconomic status, education, community environment, employment, social support, and healthcare access\citep{working2018towards}. Linked to social inequalities, these factors increase mental health risks\citep{allen2014social}. Individuals in adverse social conditions are more susceptible to mental health issues due to structural elements perpetuating cycles of disadvantage and poor health across generations\citep{kirkbride2024social}.Research shows that medical disability, acute pain, and mental disturbances are associated with Opioid Use Disorder(OUD), leading to self-medication and addiction. Understanding these interconnected SDOMHs on Opioid Use Disorder is essential for advancing new strategies to improve patient care\citep{gnanapragasam2023outside}.

%\lipsum[3-8] \citep{he2016deep} \textcolor{red}{\textbf{citep HERE!}}
%Social determinants of mental health (SDOMHs) factors include socioeconomic status, education, community environment, employment, social support, and healthcare access\citep{working2018towards}.These factors are linked to social inequalities, increasing mental health risks\citep{allen2014social}.
%Individuals facing adverse social conditions are more susceptible to mental health issues due to structural elements maintaining cycles of disadvantage and poor health across generations\citep{kirkbride2024social}.Research further shows that medical disability, acute pain, and mental disturbances are associated with Opioid use Disorder, leading to self-medication and addiction.%Understanding these interconnected SDOMHs factors on opioid use disorder (OUD) is essential for advancing new strategies to improve the care of patients with OUD\citep{gnanapragasam2023outside}.
%Understanding these interconnected social determinants is essential for effective patient management and prevention programs\citep{gnanapragasam2023outside}.

Opioid addiction is influenced by cultural, societal, and individual factors. Those with lower household incomes are more likely to use prescription opioids\citep{li2023coannotating}. Socioeconomic, psychological, and cultural elements contribute to addiction, highlighting mental health's importance. Depression and other mental health issues are closely linked to long-term opioid use, both as cause and effect, increasing dependence risk. Treating opioid addiction requires nuanced approaches addressing psychological and SDOMH factors. The relationship between chronic pain, mood disorders, and opioid use necessitates collaborative, multidimensional treatment strategies considering the patient's mental and social context\citep{li2023coannotating, essien2023sociocultural}.

%Individuals with opioid addiction are influenced by cultural, societal, and individual factors. The study found that those with lower household incomes are more likely to use prescription opioids\citep{li2023coannotating}. Socioeconomic, psychological, and cultural factors contribute to opioid addiction, highlighting the importance of mental health. Depression and other mental health issues are closely linked to long-term opioid use, both as a cause and effect, affecting well-being and increasing dependence risk. Treating opioid addiction requires a nuanced approach addressing psychological and SDOMH factors. The relationship between chronic pain, mood disorders, and opioid use necessitates collaborative, multidimensional treatment strategies considering the patient's mental and social context\citep{li2023coannotating, essien2023sociocultural}.

Since the late 90s, the U.S. opioid epidemic has caused over 645,000 deaths by 2021 and significant economic costs\citep{mapua2018cost, cdc_opioids}. Clinicians struggle to address SDOMH factors due to limited Electronic health record(EHR) recording and a lack of comprehensive understanding, revealing a gap in integrating these factors into research and patient support[10]. Unstructured data contains about 90 times more SDOH information than structured data\citep{dorr2019identifying}. NLP is crucial for extracting SDOMH from clinical texts but requires extensive expert annotation\citep{mitra2023associations}. Although LLMs like ChatGPT show strong zero-shot annotation abilities, their alternative use is underexplored\citep{li2023coannotating}.The costly, error-prone annotation process led to the development of LLM-augmented expert annotation for efficiently annotating SDOMH from patient notes.
%Since the late 90s, the U.S. opioid epidemic has caused over 645, 000 deaths by 2021 and significant economic costs\citep{mapua2018cost, cdc_opioids}. Clinicians struggle to address SDOMH factors due to limited Electronic health record (EHR) recording and the need for comprehensive understanding, revealing a gap in integrating SDOMH factors into research and patient support[10]. Unstructured data contains about 90 times more SDOH information than structured data\citep{dorr2019identifying}. NLP is crucial for extracting SDOMH factors from clinical texts but needs extensive expert annotation\citep{mitra2023associations}. Despite Large Language Models (LLMs) like ChatGPT showing strong zero-shot annotation abilities, their use as alternatives is underexplored\citep{li2023coannotating}. The costly, error-prone annotation process led to the development of LLM-augmented expert annotation for efficiently annotating SDOMH from patient notes.

Although common OUD risk factors have been identified from structured EHR data\citep{mapua2018cost}, unstructured EHR data remains underexplored for SDOMH factors linked to OUD. Our nested case-control study used both structured data (e.g., ICD codes) and unstructured clinical notes processed by our NLP system from a vast EHR database. This enabled us to investigate the relationship between 13 SDOMHs factors (Table 2) and OUD risk. Our advanced NLP tools extract SDOMHs data from unstructured clinical text, filling a research gap and offering valuable insights for OUD prevention and treatment\citep{patra2021extracting}.Data annotation is essential but costly for large Machine Learning datasets. Transfer and active learning reduce labeling costs; crowdsourcing offers scalable, economical annotation. LLMs underpin NLP tasks like sentiment analysis, document categorization, and summarization \citep{tillmann2024efficient}, enhancing recommendation systems via fine-tuning and prompt tuning. Open-source LLMs (e.g., HugginChat, FLAN) are popular for affordability, reproducibility, and data privacy \citep{alizadeh2023open}. LLMs serve stakeholders, providing accurate answers, especially in medical contexts \citep{chang2024survey}.
%Existing research has identified common OUD risk factors from structured EHR data\citep{mapua2018cost}, but unstructured EHR data remains underexplored for links between SDOMH factors and OUD. In our nested case-control study, we used both structured data, like International Classification of Diseases (ICD) codes, and unstructured clinical notes processed by our NLP system, from a vast EHR database. This allowed us to investigate the relationship between 13 SDOMHs factors (Table 2) and Opioid use Disorder risk. Our advanced NLP tools extract SDOMHs data from unstructured clinical text, filling a research gap and offering valuable insights for Opioid use Disorder prevention and treatment\citep{patra2021extracting}.
%Data annotation is crucial in machine learning but costly for large datasets. Transfer learning reduces costs by using existing knowledge, and active learning minimizes labeling expenses. Crowdsourcing offers scalable, cost-effective annotation. LLMs are foundational in NLP tasks like sentiment analysis, document categorization, and summarization\citep{tillmann2024efficient}, enhancing recommendation systems through fine-tuning and prompt tuning. Open-source LLMs, such as HugginChat and Finetuned Language Net (FLAN), are popular for affordability, reproducibility, and data privacy\citep{alizadeh2023open}. LLMs serve various stakeholders, providing accurate answers, especially in medical contexts\citep{chang2024survey}.

LLMs are underexplored for explainable text annotation due to transparency issues affecting trust. Despite interest in their reasoning abilities, interpretability requires further investigation \citep{hadi2024large}. The 'explain-then-annotate' LLM approach improves data labeling beyond crowdsourcing, enhancing precision and reliability \citep{he2023annollm} but lacks methods to identify successful queries, raising concerns. This study introduces a design strategy prompt using trial-and-error and statistical metrics. An expert-enhanced definition for OUD patients' Mental Health Datasets improves LLM annotations' interpretability for expert verification, enhancing multi-class, multi-label classification of SDOMH factors and understanding patient mental health complexities.
%Limited exploration exists on using LLMs for explainable text annotation due to transparency issues affecting trust. Despite interest in their reasoning abilities, interpretability remains a focus for further investigation \citep{hadi2024large}. The 'explain-then-annotate' approach with LLMs improves data labeling quality beyond crowdsourcing, enhancing precision and reliability \citep{he2023annollm}. However, it lacks a method to identify successful queries, raising reliability concerns. This study introduces a design strategy prompt using trial-and-error and statistical metrics. An expert-enhanced definition for Opioid use Disorder patients' Mental Health Datasets enhances LLM annotations' interpretability for expert verification, improving multi-class, multi-label classification of SDOMH factors and understanding patient mental health complexities.
Generative AI like ChatGPT holds healthcare potential \citep{yu2023leveraging} but faces biases, interpretability issues, and high computational demands \citep{hadi2024large}. LLMs inherit data biases \citep{hacker2023regulating}, struggle with reasoning and rare words \citep{wolf2023fundamental}, and risk spreading disinformation \citep{khowaja2024chatgpt}. Issues like hallucinations and flawed reasoning demand ethical, responsible development [11].

%Generative AI, like ChatGPT, has transformative potential in healthcare\citep{yu2023leveraging}. However, Large Language Models (LLMs) face biases, interpretability issues, and high computational demands\citep{hadi2024large}. These models inherit biases from training data, impacting outputs\citep{hacker2023regulating}, struggle with reasoning and rare words\citep{wolf2023fundamental}, and may spread disinformation\citep{khowaja2024chatgpt}. LLMs' limitations, such as hallucinations and flawed reasoning, pose risks in medical contexts, necessitating responsible development and ethical use[11].

We proposed an efficient Human-in-the-Loop-LLM Interaction for Annotation (HLLIA) framework to generate an appropriate strategy for LLM-augmented expert annotation of SDOMHs from patients' clinical notes (MIMIC-IV)(Fig.1).The HLLIA framework refines LLM-generated annotations through expert oversight, ensuring accuracy and consistency. Additionally, we proposed a Multilevel Hierarchical Clinical-Longformer Embeddings (MHCLE) model, which is used to classify and evaluate the prediction of SDOMHs based on these refined annotations. Our study explores different training and testing strategies, referred to as policies, to evaluate the robustness of the proposed models. These policies compare performance under varying conditions, such as testing on human-annotated versus LLM-generated datasets, to assess model adaptability and accuracy.

\begin{figure}[h]
 \centering

 \includegraphics[width=0.5\textwidth, height=0.3\textheight]{Project1 (3).JPG}

 \caption{Overview of our proposed Framework, HLLIA (Human-in-the-Loop-LLM Interaction for Annotation), MIMIC-IV (Medical Information Mart for Intensive Care -IV), MHCLE (Multilevel Hierarchy Clinical-Longformer Embeddings)}
 \label{fig1:overview}

\end{figure}

% Materials and Methods
%==============================
%\vspace{-0.4in}
\section{Materials and Methods}
%\sub section{Study overview}
%\lipsum[3-9]
%==============================

%\subsection{Clinical Patient Experiences Data Collection}

%\subsubsection{Patients Experiences with Opioid Addiction}
\vspace{-0.1in}
\subsubsection{ Data Collection and Processing}
Despite digital information systems, healthcare providers still use free-text notes for communication and care plans. Discharge summaries—long narratives describing patients' hospital courses and instructions—are crucial \citep{mitra2023associations}.Our study uses the MIMIC-IV-Note dataset from PhysioNet, containing 331,794 deidentified discharge summaries from 145,915 patients at BIDMC in Boston, MA, USA \citep{khowaja2024chatgpt, johnson2022mimic}.We focused on the first 2,636 rows of 'discharge.csv' to balance analysis depth and computational efficiency.Using Python's pandas and re libraries, we sanitized and standardized the text by removing patient identifiers, unnecessary punctuation, serialization artifacts, and redundant information. We corrected common abbreviations and standardized terms.Advanced NLP techniques via Natural Language Toolkit (NLTK) including tokenization, stop words removal, lemmatization, and handling domain-specific abbreviations—further refined the dataset.This enhanced text quality, producing a curated dataset optimized for analyzing OUD and its management through targeted cleaning and standardization.

%Despite the widespread adoption of digital information systems, healthcare providers still rely on free-text notes for communication, sharing vital health information, and recording care plans. Discharge summaries, long-form narratives describing patients' hospital courses and discharge instructions, are crucial in this context\citep{mitra2023associations}. Our study leverages the MIMIC-IV-Note dataset, part of the MIMIC-IV clinical database hosted on PhysioNet, containing 331, 794 deidentified discharge summaries from 145, 915 patients at Beth Israel Deaconess Medical Center (BIDMC) in Boston, MA, USA\citep{khowaja2024chatgpt, johnson2022mimic}.

%We focused on the first 2636 rows of 'discharge.csv' to balance analysis depth with computational efficiency. Using Python's pandas and re libraries, we sanitized and standardized the text data by removing patient identifiers, unnecessary punctuation, serialization artifacts, and redundant information. Common abbreviations were corrected, and terms were standardized. Advanced NLP techniques via the Natural Language Toolkit (NLTK), including tokenization, stop words removal, lemmatization, and handling domain-specific abbreviations, further refined the dataset.This process enhanced text quality, producing a curated dataset optimized for analyzing Opioid use Disorder and its management through targeted cleaning and standardization tailored to our research.
%\vspace{-0.165in}
\begin{table}[htbp]
\centering
\caption{Basic demographic information of participants}
\label{tab:characteristics}
\resizebox{0.5\textwidth}{!}{ % Adjusts the width of the table to 80% of the text width
\begin{tabular}{|l|c|c|}
\hline
\textbf{Characteristics}       & \textbf{Value} & \textbf{Percentage (\%)} \\ \hline
\multicolumn{3}{|l|}{\textbf{Sex}}          \\ \hline
Female           & 658   & 46.14     \\ \hline
Male            & 768   & 53.86     \\ \hline
\multicolumn{3}{|l|}{\textbf{Age}}          \\ \hline
18-29           & 214   & 15.01     \\ \hline
30-39           & 197   & 13.81     \\ \hline
40-49           & 237   & 16.62     \\ \hline
50-59           & 248   & 17.39     \\ \hline
60-69           & 213   & 14.94     \\ \hline
70-79           & 153   & 10.73     \\ \hline
80-100           & 164   & 11.50     \\ \hline
\multicolumn{3}{|l|}{\textbf{Race}}          \\ \hline
American Indian/Alaska Native     & 5    & 0.35      \\ \hline
Asian           & 26    & 1.82      \\ \hline
Black/African American       & 183   & 12.83     \\ \hline
Hispanic/Latino         & 87    & 6.10      \\ \hline
Other           & 57    & 4.00      \\ \hline
White           & 976   & 68.44     \\ \hline
Native Hawaiian or Other Pacific Islander  & 3    & 0.21      \\ \hline
Portuguese          & 6    & 0.42      \\ \hline
Multiple Race/Ethnicity       & 2    & 0.14      \\ \hline
Unable to Obtain         & 12    & 0.84      \\ \hline
Patient Declined to Answer      & 4    & 0.28      \\ \hline
Unknown           & 65    & 4.56      \\ \hline
\multicolumn{3}{|l|}{\textbf{Marital Status}}       \\ \hline
Married           & 466   & 32.68     \\ \hline
Single           & 654   & 45.86     \\ \hline
Divorced           & 122   & 8.56      \\ \hline
Widowed           & 118   & 8.27      \\ \hline
Unknown           & 66    & 4.63      \\ \hline
\end{tabular}
}
\end{table}
%\vspace{-0.1in}
We recruited four experienced academic mental health researchers, trained them on target SDOMH factors, and had them annotate data from 1,495 patients' (referenced as: Subject\_id) discharge summaries, totaling 2,636 entries.
%We recruited four experienced academic mental health researchers and trained them with our target SDOMH factor components to annotate our collected data.This dataset included records from 1495 patients (referenced as: Subject\_id) and their discharge summaries, totaling 2636 textual entries.
%\clearpage
%\nopagebreak
\vspace{-0.1in}

\begin{table*}[htbp!]
\centering
\caption{Overview of our proposed Framework, HLLIA (Human-in-the-Loop-LLM Interaction for Annotation), MIMIC-IV (Medical Information Mart for Intensive Care -IV), MHCLE (Multilevel Hierarchy Clinical-Longformer Embeddings)}
\label{tab:social_determinants}
\vspace{0.1in}
\begin{adjustbox}{width=0.9\textwidth, center} % Reduce the table width to 95% of text width and center it
\begin{tiny} 
\begin{tabular}{| p{1cm} | p{4cm} | p{5cm} |} % Adjusted column widths to fit better
    \hline
    \textbf{NLP-Extracted Parameter} & \textbf{Description} & \textbf{Prototype Tokens or Keywords} \\ 
    \hline
    Socially Detached (SD) & Recognizing the isolation experienced by individuals, the deficit of social engagement or support from relatives, and their matrimonial or partnership conditions. Identifying the paucity of social ties and the resultant strain on family networks & Alone, unaccompanied, reclusive, estranged, lonesome, desolate \\ 
    \hline
    Health Care Handover (HCH) & Shifts in healthcare management, including medication changes or healthcare personnel transitions; updates in patient status involving discharge procedures or patient transfer protocols. & Transfer, handover, treatment change, shift, care passage, service movement \\ 
    \hline
    Obstacles to Medical Care (OMC) & Barriers in effective communication, especially impacting individuals with cognitive impairments; transportation issues that limit access to medical services, and the lack of relational trust or connectivity with healthcare providers. & Accessibility hurdles, medical service barriers, entry obstacles, healthcare blockades, appointment difficulties, resource limitations \\ 
    \hline
    Financial Uncertainty (FU) & Facing monetary hurdles, experiencing barriers to stable employment, and enduring underprivileged economic states. & Financial insecurity, economic instability, monetary struggle, fiscal hardship, employment uncertainty, economic adversity \\ 
    \hline
    Residential Instability (RI) & Dealing with residential instability, grappling with concerns over stable shelter, and uncertainties surrounding living conditions. & Homelessness, eviction, housing instability, shelterlessness, residential instability, lodging insecurity \\ 
    \hline
    Nutritional Shortage (NS) & Insufficient access to balanced and healthy food options, dependency on community support and social welfare for meeting basic dietary needs, and the necessity of utilizing emergency food services. & Hunger, malnutrition, food deficit, nutritional lack, famine, undernourishment \\ 
    \hline
    Violence (V) & The existence or potential for violent encounters, experiencing or fearing severe mistreatment or aggression, the impact of discriminatory practices on personal security, and the psychological repercussions of violent thoughts or environments. & Violence, cruelty, viciousness, ferocity, harshness, abuse \\ 
    \hline
    Judicial Obstacles (JO) & The complexities of navigating legal systems, the repercussions of legal sanctions, the experience of being subject to judicial constraints, and the difficulties arising from legal disputes or criminal accusations. & Legal hurdles, prosecution, legal entanglements, court challenges, legal disputes, juridical complications \\ 
    \hline
    Substance Misuse (SMI) & The complications associated with excessive or illicit consumption of substances, the medical and social challenges of addiction, and the risks and consequences of acute intoxication leading to overdose. & Substance misuse, addiction, drug dependency, intoxication, overdose, chemical abuse \\ 
    \hline
    Mental Disturbance Symptoms (MDS) & Experiences of profound emotional distress, the social withdrawal associated with mental health issues, barriers to cognitive and emotional regulation, and the patterns that may lead to seeking psychiatric or psychological intervention. & Emotional distress, mental disorder, behavioral symptoms, psychological distress, mental disruption, affective disorder \\ 
    \hline
    Acute Pain (AP) & Intense and severe physical suffering that may require clinical attention and management, often indicative of a significant underlying health issue. & Torment, severe discomfort, throbbing, sharp pain, intense suffering, piercing agony \\ 
    \hline
    Medical Disability (MD) & The reliance on support due to medical disabilities, the impact of disabilities on one's quality of life and autonomy, and the role of medical aids in providing functional assistance. & Functional limitation, physical disability, cognitive impairment, sensory limitation, health disability, medical limitation \\ 
    \hline
    Suicide Mortality (SM) & Acts or considerations towards ending one's own life, including the mental states that precede such actions and the tragic outcomes of these considerations. & Self-harm, suicidal ideation, self-inflicted mortality, life-ending act, deliberate self-harm, existential despair \\ 
    \hline
\end{tabular}

\end{tiny}
\end{adjustbox}

\end{table*}

\subsubsection{Demographics and Mental Health comorbidities}
We conducted basic analytics to understand demographics and patients' mental health. Noticing multiple discharge summaries per patient (same subject\_id), we removed duplicate subject\_ids, resulting in 1,426 records (Table 1). We explored mental health comorbidities in clinical notes, identifying records indicating comorbidities using NLP-extracted variables. Comorbidity counts were calculated based on the original 2,636 records (Fig 2.).

%We conducted basic analytics to understand the demographics and patients' mental health. We noticed different discharge summaries under the same subject\_id per patients (participants) visit. To identify demographics, we removed duplicate subject\_id's, resulting in 1426 records (Table 1). We then explored mental health comorbidities in patients' clinical notes. Using NLP-extracted variables, we identified records indicating mental health comorbidities. The comorbidities value count was calculated based on our original 2636 records (Fig 2.).\vspace{-1.4in}

%\vspace{-3.64cm}
\begin{figure}[H]
 \centering

 \includegraphics[width=0.5\textwidth, height=0.3\textheight]{Mental Health Comorbities_v1.png} 
 
 \caption{Mental Health Comorbidities: Clinical Notes}
 \label{fig:Mental health comorbidities}

\end{figure}

\subsection{ SDOMH : Opioid use Disorder patients} 
%\vspace{-0.4in}
Social determinants of health (SDoH)—socioeconomic status, education, social support are crucial for mental and physical outcomes, linking social inequality to health risks. Halbert et al. found longer-term opioid use among U.S. adults with mood disorders \citep{quinlan2017opioid}. Despite their importance, SDoH data is often buried in unstructured EHR notes, making NLP vital for data extraction \citep{patra2021extracting}. Research highlights the need for holistic treatments considering both clinical and social factors. Experts emphasize systemic barriers like racism and classism impact opioid addiction \citep{essien2023sociocultural}. Our team identified 13 SDOMH factors crucial for understanding overall well-being and struggles.


%Social determinants of health (SDoH) like socioeconomic status, education, and social support are crucial for mental and physical health outcomes, linking social inequality to health risks. Halbert et al. found longer-term opioid use among US adults with mood disorders\citep{quinlan2017opioid}. Despite their importance, SDoH information is often buried in unstructured EHR notes, making NLP vital for data extraction\citep{patra2021extracting}. Research highlights the need for holistic treatment approaches considering both clinical and social factors. Experts emphasize the impact of systemic barriers like racism and classism on opioid addiction\citep{essien2023sociocultural}. Our team identified 13 SDOMH factors, crucial for understanding overall well-being and struggles.

\subsection{Human-in-the-Loop-LLM Interaction for Annotating Gold Labels}
\subsubsection{LLMs for Annotation}
ChatGPT (gpt-3.5-turbo) excels in identifying genres in low-resource languages, while GPT-4 effectively annotates and explains complex texts, aiding interpretative studies \citep{open2023chatgpt}. Our study leveraged both for data annotations. LLMs are crucial in NLP, healthcare, and education, aiding decision-making and question-answering \citep{yu2023leveraging, hadi2024large}. As a promising alternative for text annotation, LLMs challenge traditional methods through HLLIA, a novel approach enhancing annotation via their interpretive capabilities \citep{yu2023leveraging, he2023annollm}.

To reduce human annotators' workload, we present a methodology named HLLIA. The annotation process had two stages: initially, expert annotators labeled a limited dataset without LLMs. Then, using guidelines, they employed LLMs for effective prompt strategies (Fig. 6) and statistical quality evaluation. The most effective prompt, determined by the highest partial correlation coefficient, was used to annotate the rest of the dataset. Guidelines included clear prompt objectives, iterative testing, leveraging context, and avoiding ambiguity. Ensuring correlations among SDOMH variables enhances understanding of their complex relationships, improving dataset reliability for analysis.

%ChatGPT (gpt-3.5-turbo) excels at identifying genres in languages with limited resources, while GPT-4 effectively annotates and explains texts needing reasoning and context, aiding interpretative studies\citep{open2023chatgpt}. Our study leveraged both for data annotations. LLMs play a crucial role in NLP, healthcare, and education, aiding in decision-making and question-answering\citep{yu2023leveraging, hadi2024large}. LLMs are emerging as a promising alternative for text annotation, challenging traditional methods with HLLIA, a novel approach enhancing text annotation through LLMs' interpretive capabilities in NLP\citep{yu2023leveraging, he2023annollm}. 


%This methodology aims to reduce the workload on human annotators. We present a methodology named HLLIA to streamline this initiative. The annotation process had two stages: initially, expert annotators labeled a limited dataset without LLMs. Then, they used guidelines to employ LLMs for effective prompt strategies (Fig. 6) and statistical quality evaluation. The most effective prompt strategy, determined by the highest partial correlation coefficient, was used to annotate the rest of the dataset. Guidelines included clear prompt objectives, iterative testing, leveraging contextual information, and avoiding ambiguous language. Ensuring correlations among SDOMH variables helps understand their complex relationships, enhancing dataset reliability for analysis.
\vspace{0.1in}
%\begin{figure}[H]
 %\centering
 %\includegraphics[width=0.45\textwidth, height=0.4\textheight]{Algorithm (1).png}
 % \caption{Human-in-the-Loop Interaction for Annotation: HLLIA}
 %\label{fig:overview}
%\end{figure}


\noindent
\textbf{Algorithm 1:} Human-in-the-Loop Interaction for Annotation (HLLIA) \\
\textbf{Input:} Determinants of Mental Health for Opioid, Minimal Labeled Dataset ($D_l$), Extensive Unlabeled Dataset ($D_u$) \\
\textbf{Output:} Annotated Dataset $D_u$
\newline
$is\_processing \gets$ True; \\
\textbf{while} $is\_processing$ \textbf{do} \\
\hspace*{1.5em} 1. \textit{Select\_Strategy} $\gets$ Chosen annotation strategy; \\
\hspace*{1.5em} 2. \textit{Annotations} $\gets$ Extracted annotations and interpretations; \\
\hspace*{1.5em} 3. Compute Partial Correlation coefficient ($r$) for SDMHs; \\
\hspace*{1.5em} 4. \textbf{if} $r > Threshold(T)$ \textbf{then} \\
\hspace*{3.5em} $is\_processing \gets$ False; \\
\hspace*{2.7em} \textbf{End} \\
\textbf{End} \\
Annotate $D_u$ using Strategy-with-augmentation; \\
\textbf{return} Annotated $D_u$


\subsubsection{Enhancing Annotation Accuracy: HLLIA vs. Traditional Methods}
Manual annotation methods are inconsistent, inefficient, and error-prone, especially with large datasets like clinical notes. The HLLIA framework improves these methods by incorporating LLMs for preliminary annotations, followed by expert refinement. HLLIA uses an iterative process where annotations are statistically evaluated using partial correlation coefficients, ensuring high-quality labeling at each step. Only annotations meeting a specific correlation threshold are retained, minimizing errors and enhancing label reliability. This hybrid approach accelerates the annotation process and results in annotations significantly more accurate and consistent than traditional manual methods.

%Traditional manual annotation methods are prone to inconsistencies, inefficiency, and human error, especially when applied to large datasets like clinical notes. The HLLIA framework improves on these methods by incorporating LLMs to generate preliminary annotations, followed by expert human refinement. Crucially, HLLIA employs an iterative process where the annotations are statistically evaluated using partial correlation coefficients, ensuring high-quality labeling at each step. This statistical evaluation guarantees that only annotations meeting a specific correlation threshold are retained, thereby minimizing errors and enhancing the reliability of the labels. This hybrid approach not only accelerates the annotation process but also results in annotations that are significantly more accurate and consistent than those generated by traditional manual-only methods.

\subsubsection{Augmenting Annotation Capabilities with the HLLIA Algorithm in LLM}
We recruited four mental health experts and input our expert-developed SDOMH set for OUD patients based on clinical notes, a minimal labeled dataset (Dl), and an extensive unlabeled dataset (Du) into HLLIA Algorithm 1.Experts were trained on LLM-based query strategies to classify text by multiple SDOMHs and determine their presence.The goal was to achieve both classification and rationale for associating or excluding specific SDOMHs. After LLM annotation, we labeled Dl and computed the partial correlation coefficient, r, for detecting any SDOMH while controlling for the other 13 SDOMH constant \citep{zbiciak2023new}.If r surpassed the threshold Th (set at 0.8) \citep{zbiciak2023new}, the query cycle terminated; otherwise, it restarted. Once the desired r was achieved, we applied the strategy to the entire unlabeled dataset, Du, to obtain labeled Du, which was then reviewed to eliminate annotation biases.After 15 iterations, we identified an optimal strategy with r exceeding 0.8 for detecting any SDOMH variables,considering the 13 SDOMH as controlled variables.

%We input our expert-developed SDOMH set for Opioid use Disorder patients based on clinical notes, along with a minimal Labeled Dataset (Dl) and an extensive Unlabeled Dataset (Du), into our HLLIA Algorithm 1. We trained four mental health experts on query strategies using LLMs to classify text according to multiple SDOMHs and determine their presence. The goal was to elicit not just text classification but also the rationale behind associating or excluding specific SDOMH variables. After LLM annotation, we applied labels to Dl and computed the partial correlation coefficient, r, for detecting any SDOMH variables while holding the other 13 SDOMH constant\citep{zbiciak2023new}. If r surpassed the threshold Th (set at .8)\citep{zbiciak2023new}, the query cycle would terminate; otherwise, it would restart. Once the desired r was achieved, we applied the strategy to the entire unlabeled dataset, Du, to procure a labeled Du and then this labeled dataset is reviewed it to eliminate annotation biases. After 15 iterations, we identified an optimal strategy with r exceeding .8 for detecting any SDOMH variables, considering the 13 SDOMH as controlled variables.

\subsubsection{Leveraging HLLIA iteratively to Annotate SDOMHs}
The primary objective of the HLLIA system is to streamline text annotation through Large Language Model (LLM) augmented explanations. Initially, an expert manually annotated 200 texts for SDOMHs from Opioid use Disorder clinical notes. Subsequently, four mental health experts were trained by our team on using ChatGPT\citep{open2023chatgpt} within HLLIA. They were guided by predefined strategies to identify effective approaches, aiming for a partial correlation coefficient (r) greater than 0.8 (Section 5). Experts also considered the explainability of LLM-generated annotations. Once the optimal strategy was identified, annotators reviewed and refined the LLM-generated annotations, ensuring accuracy and preserving both LLM and expert-augmented annotations.
\subsection{Multilevel Hierarchical Clinical-Longformer Embeddings (MHCLE) Classification Algorithm}
\subsubsection{Notations and Preliminaries }

We denote the input clinical notes text as X. The set of labels for hierarchical levels H\textsubscript{1}, H\textsubscript{2}, and H\textsubscript{3} are denoted as Y\textsubscript{1}, Y\textsubscript{2}, and Y\textsubscript{3} respectively. For H\textsubscript{1} and H\textsubscript{2}, the task is binary classification, where Y\textsubscript{1}, Y\textsubscript{2}= \{0, 1\}, indicating the absence or presence of OUD in H\textsubscript{1} and Social determinants in H\textsubscript{2}. For H\textsubscript{3}, which is a multilabel classification task, Y\textsubscript{3} can take multiple labels indicating the presence of multiple SDOMH variables that are applicable from a predefined set.

\subsection{Model Architecture}
We proposed a Multilevel hierarchical clinical text classification framework using the Clinical-Longformer model. The architecture is designed to leverage the Clinical-Longformer's ability to process lengthy clinical narratives and extract meaningful embeddings. i)Hierarchy 1: Binary Classification for H\textsubscript{1}:The initial task is to classify clinical text X into two categories: indicating whether or not there is OUD. The Clinical-Longformer in the embedding layer transforms X into a high-dimensional vector space. The dense layer, with 64 hidden units and a Rectified Linear Unit (ReLU) activation function, refines the embeddings for this classification level. The output layer, with a single neuron and a sigmoid activation function, computes the probability that X belongs to the presence or absence of OUD. ii)Hierarchy 2: Binary Classification for H\textsubscript{2}:The model then proceeds to Task 2 for binary classification within the broad category determined previously, focusing on mental health determinants. The dense layer, using refined embeddings with 32 hidden units and ReLU activation, captures necessary nuances. The output layer uses a sigmoid activation function to determine the probability that X falls into one of the two categories of social determinants in H\textsubscript{2}, indicating its presence or absence.iii)Hierarchy 3: Multilabel Classification for H\textsubscript{3}:
This task is activated if the clinical text X is recognized to have the presence of Social determinants from H\textsubscript{2}, requiring further classification to identify which of the 13 SDOMH variables are applicable. In the multi-label dense layers, each label in H\textsubscript{3} has a corresponding dense layer, starting with 128 hidden units and ReLU activation to handle non-linearity. The output layer uses individual sigmoid functions to predict the probability of each SDOMH label's presence. Our hierarchical framework efficiently processes and categorizes clinical texts into multi-level labels, enabling deep semantic understanding and nuanced classification of clinical narratives.

\subsection{Optimizing Model: Loss Functions and Training Techniques}
The final loss (L\textsubscript{Total}) function is a weighted sum of the Binary Cross-Entropy (BCE) loss used for all hierarchical levels. Let $\alpha$ be the weighted coefficient for hierarchy 1, $\beta$ be the weighted coefficient for hierarchy 2, and $\gamma_1, \gamma_2, \gamma_3, \gamma_4, \ldots, \gamma_{13}$ be the weighted coefficients for hierarchy 3, which correspond to the 13 SDoMHs labels. The Multilevel hierarchical Clinical-Longformer embedding loss function can be defined as $L_{\text{Total}}$, shown in Equation \ref{eqn:total_loss}:

\scriptsize
\begin{equation}
\begin{aligned}
L_{\text{Total}} = & \ \alpha \left ( -\frac{1}{N} \sum_{i=1}^{N} \left[ y_{1, i} \log (\hat{y}_{1, i}) + \right. \right.\\
& \left. \left. + (1 - y_{1, i}) \log (1 - \hat{y}_{1, i}) \right] \right) \\
& + \beta \left ( -\frac{1}{N} \sum_{i=1}^{N} \left[ y_{2, i} \log (\hat{y}_{2, i}) + \right. \right.\\
& \left. \left. + (1 - y_{2, i}) \log (1 - \hat{y}_{2, i}) \right] \right) \\
& + \gamma \left ( -\frac{1}{N} \sum_{i=1}^{N} \sum_{j=1}^{13} \left[ y_{3, ij} \log (\hat{y}_{3, ij}) + \right. \right.\\
& \left. \left. + (1 - y_{3, ij}) \log (1 - \hat{y}_{3, ij}) \right] \right)
\end{aligned}
\label{eqn:total_loss}
\end{equation}
\normalsize

For binary classification tasks H\textsubscript{1} ($y_{1, i}$ and $\hat{y}_{1, i}$) and H\textsubscript{2} ($y_{2, i}$ and $\hat{y}_{2, i}$): $y$ and $\hat{y}$ represent the actual labels and predicted probabilities, respectively, for the $i$-th sample. For multi-label classification tasks H\textsubscript{3} ($y_{3, ij}$ and $\hat{y}_{3, ij}$): $y$ and $\hat{y}$ indicate the actual labels and predicted probabilities for each of the 13 labels, respectively, for the $i$-th sample and $j$-th label.

The hierarchical model is trained by iteratively minimizing the total loss using backpropagation and an optimizer like Adaptive Moment Estimation with Decoupled Weight Decay (AdamW). This updates the model's parameters to maximize performance in H\textsubscript{1}, H\textsubscript{2}, and H\textsubscript{3} classification. The model's architecture, including the Clinical-Longformer for text encoding, is designed to handle the complexity of hierarchical tasks, extracting and learning nuanced features for classification. By reducing the total loss iteratively, the training procedure fine-tunes the model to improve prediction accuracy. Note: The specific value of the weight coefficients $\alpha$ and $\beta$ has been determined based on the relative importance of each task ($0.8>$), and $\gamma_j$ has been determined based on hyperparameter tuning ranging from $0$ to $0.5$.

We built a custom accuracy metric for H\textsubscript{3} given its multi-label nature. The custom accuracy calculation computes the proportion of correctly predicted labels to the total number of labels per sample, then averages these proportions across all samples. Custom precision, recall, and F1 metrics are calculated per sample based on true positives, false positives, and false negatives (missed labels). Averages of these per-sample metrics are reported as the final precision, recall, and F1 for H\textsubscript{3}. H\textsubscript{3} predictions are also binarized using a threshold of ($0.5$).To further elaborate on the custom evaluation metrics for H\textsubscript{3}, for custom precision, we first compute the precision for each sample by dividing the number of true positive predictions by the sum of true positives and false positives for that sample. This calculation ensures that precision reflects the model's ability to correctly identify relevant labels among the predicted ones. Custom recall is computed for each sample by dividing the number of true positives by the sum of true positives and false negatives, capturing the model's capacity to find all relevant labels. The F1 score, which balances precision and recall, is calculated per sample using the harmonic mean of precision and recall. We then average these per-sample precision, recall, and F1 scores across all samples to obtain the final metrics. This approach provides a detailed understanding of the model's performance on a per-sample basis, ensuring that the evaluation is comprehensive and accurately reflects the multi-label classification scenario.
\begin{figure}[H]
 \centering

 \includegraphics[width=0.5\textwidth, height=0.3\textheight]{outputClassDistribution (2).png} 
 
 \caption{HLLIA Annotated Class Distribution for 13 different SDOMHs and Absence/Presence of any of the 13 SDOMHs. Here, "SD", " HCH ", " OMC ", "FU", "RI", "NS", "V", "JO", "SM", "MDS", AP", "MD" and "SM" refer to Socially Detached, Health Care Handover, Obstacles to Medical Care, Financial Uncertainty, Residential Instability, Nutritional Shortage, Violence, Judicial Obstacles, Substance Misuse, Mental Disturbance Symptoms, Acute Pain, Medical Disability, Suicide Mortality respectively.
}
 \label{fig:class_distribution}

\end{figure}

\subsection{Baseline Models and Experimental Evaluation}

\subsubsection{Datasets details}
In Our study, we have generated three datasets. D1: 212 small amount of Clinical notes texts along with human annotated labels of SDOMH variables. D2: 2636 Clinical notes texts with HLLIA augmented expert annotation and solely LLM annotation of SDOMH variables. D3: 2636 LLM (ChatGPT) generated texts that have already HLLIA augmented expert annotation as well as solely LLM annotation of SDOMH variables. Fig.3 shows HLLIA based annotated class distributions in the D2 dataset. 

\subsubsection{Proposed MHCLE model Performance for SDOMHs prediction}
We have implemented a MHCLE algorithm using python based PyTorch platform. Our MHCLE model training-testing policies are as follows:
\subsubsection{Training-Testing Policies:}

\begin{itemize}
 \item \textbf{ (P1)}: Trained on D2 dataset (original Clinical notes texts) taking HLLIA annotations as labels and tested on D2 dataset with HLLIA annotations as labels (70\%/30\% split).
 \item \textbf{ (P2)}: Trained on D2 dataset taking HLLIA annotations as labels (100\%) and tested on D1 dataset (human annotated labels).
 \item \textbf{ (P3)}: Trained on D2 dataset taking HLLIA annotations as labels (100\%) and tested on D3 dataset (ChatGPT generated Clinical notes equivalent texts).
\end{itemize}
 
\subsubsection{Baseline Algorithms}
Apart from our proposed MHCLE model, we implemented algorithms for multi-label problems using Hugging Face and PyTorch libraries. Our problem type was 'multilabel\_classification', using a sigmoid activation function in the neural network's classification layer, with decisions based on a threshold exceeding 0.5.
We leveraged various baseline models, including RoBERTa, ClinicalBERT, Bio\_ClinicalBERT, Clinical-BigBird, and Clinical-Longformer, for our analysis\citep{li2022clinical}. Clinical-Longformer, a domain-enriched language model, is pre-trained on extensive clinical corpora and extends the input sequence length from 512 to 4096 tokens using a sparse attention mechanism to reduce memory usage. This model captures long-term dependencies for optimal clinical NLP results and enhances short sequence tasks by providing richer contextualization of clinical concepts\citep{li2022clinical}.

\begin{figure}[H]
 \centering
 \includegraphics[width=0.5\textwidth]{Performance comparisons of Multilevel version (2).png}
 \caption{ (P1) Performance comparisons of Multilevel version of baseline algorithms vs proposed MHCLE with different pre-trained embedding as backbone. Here, the model was trained on D2 Dataset and HLLIA annotated labels
}
 \label{fig:PERFORMANCE COMPARISON OF TRAINED MODELS}
\end{figure}

\begin{table}[ht]
\centering
%\begin{adjustbox}{max width=\textwidth}
\begin{tabular}{|l|l|c|c|c|}
\hline
\textbf{Model} & \textbf{Metric} & \textbf{H\textsubscript{1}} & \textbf{H\textsubscript{2}} & \textbf{H\textsubscript{3}} \\
\hline
RoBERTa & Acc & 98.48 & 94.30 & 94.15 \\
        & F1 & 98.47 & 94.31 & 92.62 \\
        & Prec & 98.48 & 94.30 & 94.07 \\
        & Recall & 98.48 & 94.30 & 91.22 \\
\hline
Bio\_ClinicalBERT & Acc & 98.10 & 96.20 & 96.08 \\
                  & F1 & 98.10 & 96.21 & 95.16 \\
                  & Prec & 98.11 & 96.20 & 95.78 \\
                  & Recall & 98.10 & 96.20 & 94.54 \\
\hline
ClinicalBERT & Acc & 98.48 & 95.82 & 96.43 \\
             & F1 & 98.48 & 95.82 & 95.65 \\
             & Prec & 98.48 & 95.82 & 96.30 \\
             & Recall & 98.48 & 95.82 & 95.01 \\
\hline
Clinical-Longformer & Acc & 99.00 & 95.82 & 96.29 \\
                    & F1 & 99.00 & 95.82 & 95.41 \\
                    & Prec & 99.00 & 95.82 & 96.03 \\
                    & Recall & 99.00 & 95.82 & 94.81 \\
\hline
Clinical-BigBird & Acc & 98.48 & 95.06 & 94.76 \\
                 & F1 & 98.48 & 95.10 & 93.60 \\
                 & Prec & 98.47 & 95.06 & 93.73 \\
                 & Recall & 98.48 & 95.06 & 93.48 \\
\hline
\end{tabular}
%\end{adjustbox}

\caption{(P1) Details performance of Multilevel version of baseline algorithms vs proposed MHCLE with different pre-trained embedding as backbone. Here, the model was trained on D2 Dataset and HLLIA annotated labels
}
\label{tab:performance_metrics}
\end{table}

\vspace{-0.4in}
% Results
%==============================
\section{Results}
%\lipsum[3]
%==============================
\subsection{Classification Performance}
Table 3 presents the accuracy, F1-score, precision, and recall for training results performance comparisons among different models: RoBERTa, Bio\_ClinicalBERT, ClinicalBERT, Clinical-Longformer, and Clinical-BigBird, based on Multilevel classifications. After comparing the Multilevel versions of baseline algorithms with our proposed MHCLE framework using different pre-trained embeddings as the backbone, we observed that the MHCLE(Clinical-Longformer) model significantly outperforms its corresponding baseline multilevel algorithms. Among all the models, Clinical-Longformer embeddings provide the highest accuracy (see Fig.4 )

%\begin{figure}[H]
 %\centering
 %\includegraphics[width=0.5\textwidth]{Clinical Longformer across different policies based on accuracies (2).png}
% \caption{Comparison of prediction accuracies for our proposed MHCLE %framework analyzing Opioid use Disorder, its broad social determinants, and the identification of specific social determinants from among 13 SDOMHs, evaluated across three diverse policies (P1, P2, and P3)}
% \label{fig:P1P2P3ACCURACIES}
%\end{figure}

Table 4 showcases the prediction accuracies of MHCLE across a three-tier hierarchy focused on Opioid use Disorder, its associated social determinants, and the identification of 13 specific SDOMH variables, evaluated across three distinct policies (Policy P1,Policy  P2, and Policy P3). Here,P1 (trained and tested on the D2 dataset) provided the highest accuracy, signifying that the HLLIA model captures appropriate patterns. P2 (trained on D2 and tested on D1) showed slightly lower, but still comparable, accuracy to P1, indicating that our proposed HLLIA annotations could predict human-annotated texts with high accuracy. However, for policy P3 (trained on D2 and tested on D3), accuracy decreased significantly, indicating that the HLLIA annotation-based MHCLE model struggles to predict texts generated by ChatGPT.

%The quality and consistency of annotations played a critical role in the performance of hierarchical classification models, particularly for multi-label tasks like ours. The HLLIA framework’s iterative process ensures that annotations are continuously refined, using partial correlation coefficients to statistically evaluate and optimize the labels' quality. This approach leads to cleaner and more reliable data for model training, as demonstrated by the improved performance metrics (accuracy, precision, recall, and F1 score) observed in P1. In contrast, annotations produced without this rigorous refinement process, as seen in P3, resulted in lower model performance, underscoring the value of HLLIA’s combined LLM and human oversight approach.

Besides accuracy, Table 4 also showcases detailed metrics-precision, recall, and F1-score across different policies (P1, P2, P3).We compared the multilevel hierarchies of baseline algorithms with our MHCLE framework across the three policies.Our analysis evaluated test accuracy, consistency, and robustness. The results show that the MHCLE (Clinical-Longformer) model exceeds benchmarks in accuracy and adaptability, making it the top-performing model for clinical analytics and improving healthcare interventions for OUD and related social factors.
\vspace{-0.12in}
\begin{table}[ht]
\centering
\setlength{\tabcolsep}{0.5pt} % Adjust column spacing
\begin{tabular}{|l|c|c|c|c|c|c|c|c|c|c|}
\hline
\textbf{Metric} & \multicolumn{3}{c|}{\textbf{P1}} & \multicolumn{3}{c|}{\textbf{P2}} & \multicolumn{3}{c|}{\textbf{P3}} \\
\cline{2-10}
 & \textbf{H\textsubscript{1}} & \textbf{H\textsubscript{2}} & \textbf{H\textsubscript{3}} & \textbf{H\textsubscript{1}} & \textbf{H\textsubscript{2}} & \textbf{H\textsubscript{3}} & \textbf{H\textsubscript{1}} & \textbf{H\textsubscript{2}} & \textbf{H\textsubscript{3}} \\
\hline
\textbf{Acc} & 99.00 & 98.90 & 98.49 & 98.59 & 97.19 & 90.10 & 93.96 & 85.73 & 89.04 \\
\hline
\textbf{F1} & 99.00 & 98.90 & 98.19 & 98.59 & 97.19 & 85.34 & 93.96 & 85.73 & 86.46 \\
\hline
\textbf{Prec} & 99.00 & 98.90 & 98.44 & 98.59 & 97.19 & 80.90 & 93.96 & 85.73 & 85.74 \\
\hline
\textbf{Recall} & 99.00 & 98.90 & 97.93 & 98.59 & 97.19 & 90.52 & 93.96 & 85.73 & 87.24 \\
\hline
\end{tabular}
\caption{Performance of Multilevel Hierarchy version of proposed MHCLE using different pre-trained embeddings on various datasets and annotation types.}
\label{tab:performance_metrics_p1_p2_p3}
\normalsize
\end{table}

%\vspace{-19.1953mm}
%\vspace{-0.7555in}
\vspace{-0.1in}
\subsubsection{Association Studies Over All Dataset}
\vspace{0.02in}
We ran the final developed model to predict 13 SDOMHs and OUD across the entire 331K dataset. We performed a Pearson correlation coefficient analysis with a significance level of p < 0.05, which is shown in Fig.5. The results indicate that MD, AP, MDS, SM, JO, NS, FU, OMC, HCH, and SD have significant correlations with OUD.

\begin{figure}[H]
 \centering

 \includegraphics[width=0.5\textwidth]{PearsonCC (2).png}

 \caption{Correlation Coefficients of different SDOMHs with Significance*}
 \label{fig:overview}

\end{figure}

% Discussion
%==============================
\section{Discussion}
%\lipsum[3-6]
%==============================

We found that our proposed MHCLE model achieved superior performance with 96.29\% accuracy and 95.41\% F1-score, surpassing baseline models. We designed Training-Testing policies P1, P2, and P3 for the MHCLE model. The model accuracies for Policies P1, P2, and P3 were 98.49\%, 90.10\%, and 89.04\%, respectively. As shown in Fig.4, P1 achieved the highest accuracy within the MHCLE framework. When trained and tested on the same dataset (D2), the model captured OUD patterns and social determinants with high precision. Despite a slight accuracy drop in P2 (trained on D2, tested on D1), the performance remained robust, demonstrating the HLLIA framework's effectiveness across different datasets. However, P3 showed a notable performance decline with ChatGPT-generated clinical notes, which underscores challenges in adapting to varied linguistic patterns. These results guide future strategies for improving model resilience against data source variations.

%We found that our proposed MHCLE model achieved superior performance with 96.29\% accuracy and 95.41\% F1-score, surpassing baseline models.We designed Training-Testing policies P1,P2,P3 for MHCLE model.The MHCLE model accuracies for Policy P1, P2, and P3 were 98.49\%,90.10\% and 89.04\%. Our findings, presented in Fig.5, highlight the superior accuracy of P1 within the MHCLE framework. When the model was trained and tested on the same dataset (D2), it captured Opioid use Disorder patterns and social determinants with high precision. Despite a slight accuracy drop in P2 (trained on D2, tested on D1), the performance remains robust, showing the HLLIA model's effectiveness across datasets. However, P3's notable performance decline with ChatGPT-generated clinical notes underscores challenges in adapting to varied linguistic patterns. These results guide future model training strategies to enhance resilience against data source variations.

The quality and consistency of annotations played a critical role in the performance of hierarchical classification models, particularly for multi-label tasks like ours. The HLLIA framework’s iterative process ensures continuous refinement of annotations, using partial correlation coefficients to statistically evaluate and optimize label quality. This led to cleaner and more reliable data for model training, as evidenced by the improved performance metrics (accuracy, precision, recall, and F1 score) observed in P1. In contrast, annotations produced without this rigorous refinement process, as seen in P3, resulted in lower performance, underscoring the value of combining LLM-generated annotations with human oversight.

%The quality and consistency of annotations played a critical role in the performance of hierarchical classification models, particularly for multi-label tasks like ours. The HLLIA framework’s iterative process ensures that annotations are continuously refined, using partial correlation coefficients to statistically evaluate and optimize the labels' quality. This approach leads to cleaner and more reliable data for model training, as demonstrated by the improved performance metrics (accuracy, precision, recall, and F1 score) observed in P1. In contrast, annotations produced without this rigorous refinement process, as seen in P3, resulted in lower model performance, underscoring the value of HLLIA’s combined LLM and human oversight approach.

For P1, the combination of LLM and human annotations resulted in the highest accuracy, demonstrating that human correction of LLM-generated labels is crucial. P2’s performance, although slightly lower, remained high, reflecting the quality of human-only annotations. The significant drop in P3's accuracy reveals that our model struggles with ChatGPT-generated text, likely due to differences in style, structure, or content not aligned with the training data. While Named Entity Recognition (NER) tasks have succeeded with LLM-only labels, our task requires deeper domain-specific understanding, which LLMs alone may not provide. Thus, human oversight remains essential to ensure high-quality annotations and model reliability.

%This results indicates the importance of human intervention in the annotation process. For P1, the combination of LLM and human annotations resulted in the highest accuracy, demonstrating that human correction of LLM-generated labels is crucial. P2's performance, although slightly lower, remains high, showing that human-only annotations are of high quality. P3's significant drop in accuracy reveals that our model struggles with ChatGPT-generated text, likely due to differences in style, structure, or content not aligned with the training data. While Named Entity Recognition (NER) tasks have shown success with LLM-only labels, our task requires deeper domain-specific understanding, which LLMs alone may not provide. Relying solely on LLM-generated labels could introduce biases and inconsistencies, affecting the model's reliability. Thus, we emphasize the necessity of human oversight to ensure high-quality annotations and model performance.

\subsection{Impact of HLLIA on Model Performance}
The comparative analysis of P1, P2, and P3 underscores the critical role of the HLLIA framework in enhancing model performance. P1, trained and tested on HLLIA-annotated clinical notes (D2), achieved the highest accuracy due to HLLIA’s iterative process and statistical evaluation. P2, tested on human-annotated data (D1), also performed well, demonstrating that HLLIA annotations generalize effectively. However, P3, tested on ChatGPT-generated notes (D3), showed significantly lower accuracy, highlighting the challenges of applying HLLIA-labeled data to synthetic texts. These findings reinforce the strength of HLLIA’s combined approach in producing reliable, high-quality labels that boost model robustness and accuracy.

%The comparative analysis of P1, P2, and P3 underscores the critical role of the HLLIA framework in enhancing model performance. P1, trained and tested on HLLIA-annotated clinical notes (D2), achieved the highest accuracy due to HLLIA's iterative process and statistical evaluation. P2, tested on human-annotated data (D1), also performed well, demonstrating that HLLIA annotations generalize effectively. However,P3, tested on ChatGPT-generated notes (D3), showed significantly lower accuracy, highlighting the challenges of applying HLLIA-labeled data to synthetic texts. These findings reinforce the strength of HLLIA’s combination of LLM-generated annotations and human oversight in producing reliable, high-quality labels that boost the model's robustness and accuracy.
\begin{figure*}[htbp!]
 \centering
 \includegraphics[width=\textwidth]{Chatgpt prompt and response (3).jpg}
 \caption{Our proposed Framework, HLLIA showcases example of interactions and the resulting text responses generated}
 \label{fig:chatgpt prompt and response}
\end{figure*}

\subsection{ HLLIA Experience investigation}
\vspace{-0.1in}
The interaction between humans and LLMs offers novel research insights. Our four expert annotators highlighted ChatGPT's exceptional text annotation capabilities, providing multi-faceted annotations and clarifications on demand, which simplifies complex tasks. ChatGPT's integration ensures uniform output, minimizes human bias, and accelerates text analysis, making it ideal for projects with tight deadlines. Despite some incorrect annotations, ChatGPT's explanation feature aids quick correction, improving overall accuracy. This approach suggests a paradigm shift towards inclusive, citizen-led science research. Annotators' proficiency improved through continual interaction with ChatGPT, refining their understanding of text annotation nuances.

Our study examined ChatGPT's potential to streamline mental health data annotation. While AI was faster than manual methods, ChatGPT's labels were sometimes inconsistent. Despite reducing human bias and workload, inconsistencies remained. ChatGPT shows promise for identifying social factors linked to mental health, allowing quicker intervention, but cannot fully replace human involvement. Combining AI and human expertise could lead to faster responses. We defined SDOMH variables from Classes 1-13 and used ChatGPT for annotating labels for a given text (Fig.6).

After evaluating the text with ChatGPT, it was assigned to Class 2: Health Care Handover (HCH) and Class 9: Substance Misuse (SM). However, further interaction revealed no match with predefined categories. Another analysis assigned it to a new category, Class 10: Mental Disturbance Symptoms (MDS). Our findings suggest ChatGPT's classification accuracy is inconsistent, sometimes misclassifying or failing to classify texts. This limitation highlights ChatGPT's dependency on learned patterns, hindering its ability to fully understand complex text nuances, leading to potential misclassifications or inaccuracies as seen in our observations.

% Conclusion
%==============================
\section{Conclusion}
%\lipsum[3-4]
%==============================
This study used LLMs to predict SDOMH factors associated with OUD from clinical notes. We introduced the HLLIA framework and MHCLE classification algorithm to improve annotation and prediction of SDOMH factors on OUD. However, LLMs like ChatGPT can lack human insight, leading to misinterpretations, highlighting the need for human expertise and validation. Future studies should refine LLMs to address authenticity, privacy, cultural sensitivity, and bias issues, ensuring reliable and ethical use in mental health. This study advances mental health diagnostics and sets a benchmark for AI integration in healthcare, specifically in understanding and addressing complex factors influencing OUD. 

\section{Author contributions}
Mohammad Arif Ul Alam collected data through PhysioNet. Madhavi Pagare preprocessed the data and then analyzed it. Mohammad Arif Ul Alam conceptualized and designed the study.Madhavi Pagare designed the framework, developed the methodology, devised the algorithm, and implemented the study.Mohammad Arif Ul Alam, Madhavi Pagare, Inyene Essien-Aleksi, and Deva Sai Kumar Bheesetti, contributed to annotating the data. Mohammad Arif Ul Alam and Madhavi Pagare interpreted the data by applying their technical expertise. Mohammad Arif Ul Alam and Inyene Essien-Aleksi, critically applied their clinical expertise to further interpret the data.Madhavi Pagare led the writing, drafting, and revising of the manuscript, with all authors making significant contributions to ensure the manuscript’s intellectual content.All authors critically revised and approved the final manuscript.

%supplementary material
\section{Supplementary material}
Here is the GitHub repository link for reference:
\href{https://github.com/MadhaviPagare/SDOMH-LLM}{GitHub Repository}

% Funding
%==============================
\section{Funding}
%\lipsum[3-4]
%==============================
This research received no specific grant from any funding
agency in the public, commercial, or not-for-profit sectors.

\section{Conflicts of interest}
The authors have no competing interests to declare.
\section{Data availability}
%The qualitative data collected in the study cannot be shared for ethical and privacy reasons and due to the IRB restrictions.
The data underlying this article will be shared on reasonable
request to the corresponding author.


% References
%\bibliographystyle{abbrv}

%\bibliography{citation}

%\begin{thebibliography}{25}

\bibliographystyle{vancouver}

{\footnotesize \bibliography{citation}}


%\printbibliography


\end{document}
