# Supplementary material for: Augmenting large language models to predict social determinants of mental health in opioid use disorder using patient clinical notes
Source: JAMIA Open. 2025 Nov 27;8(6):ooaf142. doi: 10.1093/jamiaopen/ooaf142 (PMC12664681; doi:10.1093/jamiaopen/ooaf142)
Supplement: ooaf142_Supplementary_Data [file ooaf142_supplementary_data.zip › main_JAMIA_OPEN_CLINICAL_NOTES_Final.tex]

\documentclass[twocolumn, 8pt]{article}
\usepackage[letterpaper, margin=2cm, top=2.54cm]{geometry}
\usepackage{setspace} % For double spacing
\setstretch{0.5}

\usepackage{xcolor}

\usepackage{fontspec} % Allows for custom fonts in XeLaTeX
\usepackage{lipsum}
\usepackage{JAMIA}
\onecolumn
\usepackage{titlesec}
\usepackage{sectsty}
\usepackage{xcolor}
\usepackage{color}

%\usepackage{generic}
%\usepackage{citep}
\usepackage{amsmath, amssymb, amsfonts}
\usepackage{algorithmic}
\usepackage{graphicx}
\usepackage{algorithm, algorithmic}
\usepackage{hyperref}
\hypersetup{hidelinks=true}
\usepackage{textcomp}
%\usepackage{authblk}
%\usepackage{fontspec}
\usepackage{authblk} % For affiliations
\usepackage{fancyhdr}
\usepackage{setspace}

\usepackage{array, caption, threeparttable}
\usepackage{booktabs}
\usepackage{multicol}
\usepackage{multirow}
%\usepackage{graphicx}

\usepackage{etoolbox}
\usepackage{cuted}
\usepackage[super, comma, sort&compress]{natbib}
%\usepackage[numbers, sort&compress]{natbib}
%\usepackage[numbers]{natbib}
\usepackage{longtable}
\usepackage{adjustbox}
\usepackage{tcolorbox}
%\titlespacing*{\subsubsection}{0pt}{*0.5}{*0.5}  % left, before, 
\titlespacing*{\subsubsection}{0pt}{0.5\baselineskip}{0.3\baselineskip}

%\setlength{\columnsep}{0.5cm} % set gap between the columns

\def\BibTeX{{\rm B\kern-.05em{\sc i\kern-.025em b}\kern-.08em
 T\kern-.1667em\lower.7ex\hbox{E}\kern-.125emX}}
\markboth{\hskip25pc IEEE TRANSACTIONS AND JOURNALS TEMPLATE}
{Author \MakeLowercase{\textit{et al.}}: Title}


% Title
\title{Augmenting Large Language Models to Predict Social Determinants of Mental Health in Opioid Use Disorder using Patient Clinical Notes}


% Author names and degrees
% Author names and degrees
\author[1]{Madhavi Pagare, MS}
\author[1]{Deva Sai Kumar Bheesetti, BS}
\author[2]{Inyene Essien-Aleksi, PhD, NP-C, RN}
\author[1,3,4]{Mohammad Arif Ul Alam, PhD}


%==============================
% maketitle
\makeatletter
\renewcommand{\maketitle}{
 \thispagestyle{empty}
 \bgroup\setlength{\parindent}{0pt}
 \begin{flushleft}
  \LARGE{\fontspec{Arial Bold}\@title}

  \renewcommand{\Authfont}{\large\bfseries}
  \renewcommand{\Affilfont}{\normalsize\normalfont\fontspec{Gillius ADF No2 Cond}}
  \setlength{\affilsep}{0.2cm}
  %\vspace{0.4cm}
  {\fontspec{Arial}\@author}

 \end{flushleft}\egroup
}

\renewcommand\AB@affilsepx{\vspace{0.01cm}, \protect\Affilfont} % Adjusted spacing for affiliations
\renewcommand\AB@authnote[1]{\textsuperscript{\fontspec{Arial}#1}} % Superscript style
\renewcommand\AB@affilnote[1]{\textsuperscript{\fontspec{Gillius ADF No2 Cond}#1}} % Superscript style for affiliations
\makeatother

\begin{document}
\affil[1]{University of Massachusetts Lowell\\ Lowell, MA, USA}
\affil[2]{Merrimack College\\ North Andover, MA, USA}
\affil[3]{University of Massachusetts Chan Medical School\\ Worcester, MA, USA}
\affil[4]{National Institute on Aging\\ National Institute of Health, Bethesda, MD, USA}

% Make title and abstract
%==============================
\maketitle
%\textbf{Corresponding Author}
\noindent Corresponding Author: Madhavi Pagare, Cognitive Ubiquitous Computing and System (CUBICS) Lab, Falmouth Hall, Room 205, 1 University Ave, Lowell, MA 01854, USA; MadhaviSuyog\_Pagare@student.uml.edu
\vspace{0.2in}
%\begin{quote}
%\begin{strip}
%\noindent 
%\begin{abstract}
%\vspace{-0.1in}

\noindent\textbf{ABSTRACT}
\vspace{0.05in}

\noindent\textbf{Objective:} To enable early risk estimation and intervention in Opioid Use Disorder (OUD) by accurately identifying Social Determinants of Mental Health (SDOMH) embedded in unstructured clinical notes, we propose a Human-in-the-Loop LLM Interaction for Annotation (HLLIA) framework paired with Multilevel Hierarchical Clinical-Longformer Embedding (MHCLE) model for SDOMH annotation and prediction.
\vspace{0.05in}

\noindent\textbf{Materials and Methods:} We utilized 2,636 annotated discharge summaries from the MIMIC-IV dataset. High-quality annotations were ensured via HLLIA approach, refined using LLMs. The MHCLE algorithm performed multi-label classification of 13 SDOMH variables and was evaluated against baseline models, including RoBERTa,Bio\_ClinicalBERT,ClinicalBERT and Clinical\-BigBird.
\vspace{0.05in}

\noindent\textbf{Results:} 
 \textcolor{red}{The proposed MHCLE model achieved 98.49\% accuracy and 98.19\% F1 score, surpassing all baselines. Bio\_ClinicalBERT, the strongest baseline, reached 97.10\% accuracy and 97.15\% F1 on H3 tasks. MHCLE delivered robust multi-label SDOMH prediction and maintained strong performance across all hierarchical levels, with results directly comparable using identical datasets and protocols.We evaluated three training–testing policies: (P1) trained and tested on the same HLLIA-annotated dataset (2,636 clinical notes); (P2) trained on the full HLLIA dataset but tested on a smaller, manually annotated subset (212 notes); and (P3) trained on the HLLIA dataset but tested on ChatGPT-generated synthetic clinical notes. These policies yielded accuracies of 98.49\%, 90.10\%, and 89.04\%, respectively, highlighting the importance of human intervention in refining LLM annotations.}
\vspace{0.05in}


\noindent\textbf{Conclusion:} Integrating the MHCLE model with the HLLIA framework offers an effective approach for predicting SDOMH factors from clinical notes, advancing NLP in OUD care. It highlights the importance of human oversight and sets a benchmark for future research.

\noindent\makebox[\linewidth]{\rule{\linewidth}{0.4mm}} % Line perfectly aligned with text width
\vspace{0.05in}

\textbf{Key words:} Social Determinants of Mental Health (SDOMH),Opioid Use Disorder, Opioid-related Outcomes, Human-in-the-Loop LLM Interaction (HLLIA), Multilevel Hierarchical Clinical-Longformer Embeddings (MHCLE), Natural Language Processing (NLP),Large Language Model(LLM)
\vspace{0.05in}
\begin{tcolorbox}[colframe=black, colback=white, sharp corners, boxrule=0.5mm]
\textbf{LAY SUMMARY}
\vspace{0.05in}

\textcolor{red}{Patients battling opioid addiction often also face social challenges—such as unstable housing, unemployment, or lack of family support—that worsen their mental health. Spotting these “social determinants of mental health” (SDOMH) early is crucial, yet they’re usually buried in free-text clinical notes. In this study, we introduced a new approach where clinical experts worked alongside an advanced AI system (HLLIA framework) to refine its ability to detect 13 key social factors. The resulting model, called MHCLE, was trained on 2,636 discharge summaries and achieved 98.49 \% accuracy—outperforming the best existing model by 1.39\% when everyone used exactly the same data and tests. To measure how much expert input matters, we ran three evaluations:P1 – AI trained and tested on expert-annotated notes: 98.49\% accuracy; P2 – Same training, but tested on a smaller set labeled solely by humans: 90.10\%; P3 – Same training, but tested on synthetic notes written by ChatGPT: 89.04\%
The sharp accuracy drop in P2 and P3 shows that human review is indispensable for reliable results. By combining expert insight with AI speed, our approach sets a benchmark for future SDOMH research. This human–AI teamwork helps healthcare providers identify at-risk patients sooner, guiding more timely, tailored care for those with opioid use disorder.}
\end{tcolorbox}
\end{abstract}

%\end{strip}
%\end{quote}
%==============================
\twocolumn
% Introduction
%==============================
\section{Introduction}
\textcolor{red}{Social determinants of mental health (SDOMHs) encompass factors such as socioeconomic status, education, community environment, employment, social support, and healthcare access}\citep{working2018towards}.\textcolor{red}{These social and economic conditions contribute to mental health risks by reinforcing existing inequalities}\citep{allen2014social}. 
\textcolor{red}{Individuals exposed to adverse social conditions—such as poverty, limited education, unemployment, and lack of healthcare—are at heightened risk for poor health outcomes. These structural disadvantages perpetuate cycles of vulnerability, where limited access to resources increases the likelihood of illness and worsens health across generations} \citep{kirkbride2024social}. Research shows that medical disability, acute pain, and mental disturbances are associated with Opioid Use Disorder(OUD), leading to self-medication and addiction. Understanding these interconnected SDOMHs on Opioid Use Disorder(OUD) is essential for advancing new strategies to improve patient care\citep{gnanapragasam2023outside}.

%\lipsum[3-8] \citep{he2016deep} \textcolor{red}{\textbf{citep HERE!}}
Opioid addiction arises from cultural, societal, and individual factors, including lower household income\citep{li2023coannotating}. Socioeconomic, psychological, and cultural elements underscore the importance of mental health, with depression and other issues closely related to opioid use as both cause and effect\textcolor{red}{[6]}, further increasing the risk of dependence. Consequently, addressing chronic pain, mood disorders, and SDOMH requires nuanced, multidimensional treatment strategies that consider the patient’s mental and social context\citep{li2023coannotating, essien2023sociocultural}.

Since the late 90s, the U.S. opioid epidemic has caused over 645,000 deaths by 2021 and significant economic costs\citep{mapua2018cost, cdc_opioids}. Clinicians struggle to address SDOMH factors due to limited Electronic Health Record (EHR) recording and a lack of comprehensive understanding, revealing a gap in integrating these factors into research and patient support\citep{mitra2023associations}. Despite advancements in digital information systems, healthcare providers continue to rely heavily on free-text clinical notes for communication and care planning, making it challenging to extract structured insights for research and decision-making. Given that unstructured data contains about 90 times more SDOH information than structured data\citep{dorr2019identifying}, Natural Language Processing (NLP) is crucial for extracting SDOMH insights but requires extensive expert annotation to ensure accuracy and reliability\citep{mitra2023associations}. Although LLMs like ChatGPT show strong zero-shot annotation abilities, their alternative use is underexplored\citep{li2023coannotating}.The costly, error-prone annotation process led to the development of LLM-augmented expert annotation for efficiently annotating SDOMH from patient notes.

Although common OUD risk factors have been identified from structured EHR data\citep{mapua2018cost}, the role of SDOMH factors in OUD remains underexplored in unstructured clinical notes. Our nested case-control study integrates both structured data (e.g., ICD codes) and unstructured discharge summaries processed by our NLP system, enabling a deeper investigation into the relationship between 13 SDOMH factors (Table 2) and OUD risk. Extracting SDOMH data from clinical text fills a critical research gap, offering valuable insights into OUD prevention and treatment\citep{patra2021extracting}. However, manual annotation is resource-intensive, making scalable annotation strategies essential for large Machine Learning datasets. LLMs have emerged as a promising alternative, assisting in text annotation and classification by leveraging fine-tuning and prompt-based learning\citep{tillmann2024efficient} \citep{yao2024enhancing}. In medical contexts, LLMs can support stakeholders by providing accurate and contextually relevant information\citep{chang2024survey}.

Despite their potential, LLMs present challenges in explainability and transparency, which affect trust and interpretability\citep{hadi2024large}. While the ‘explain-then-annotate’ approach enhances data labeling by improving precision and reliability beyond traditional crowdsourcing \citep{he2023annollm}, it lacks standardized methods for evaluating the effectiveness of annotation queries, raising concerns about consistency. To address this, our study introduces a prompt engineering strategy that leverages trial-and-error refinement and statistical validation. We enhance LLM annotations using an expert-informed definition of OUD-related mental health datasets, ensuring improved interpretability and verifiability in multi-class, multi-label classification. Although generative AI models like ChatGPT offer promise in healthcare\citep{yu2023leveraging}, they also pose risks, including biases, challenges in reasoning with rare words\citep{hacker2023regulating}\citep{wolf2023fundamental}, and susceptibility to misinformation\citep{khowaja2024chatgpt}. Issues such as hallucinations and flawed reasoning necessitate ethical and responsible development\citep{patra2021extracting} to ensure reliability in clinical applications.

We proposed an efficient Human-in-the-Loop-LLM Interaction for Annotation (HLLIA) framework to generate an appropriate strategy for LLM-augmented expert annotation of SDOMHs from patients' clinical notes (MIMIC-IV)(Fig.1).The HLLIA framework refines LLM-generated annotations through expert oversight, ensuring accuracy and consistency. Additionally, we proposed a Multilevel Hierarchical Clinical-Longformer Embeddings (MHCLE) model, which is used to classify and evaluate the prediction of SDOMHs based on these refined annotations. Our study explores different training and testing strategies, referred to as policies, to evaluate the robustness of the proposed models. These policies compare performance under varying conditions, such as testing on human-annotated versus LLM-generated datasets, to assess model adaptability and accuracy.
\vspace{-0.2in}
\begin{figure}[h]
 \centering

 \includegraphics[width=0.5\textwidth, height=0.3\textheight]{Project1 (3).JPG}

 \caption{Overview of our proposed Framework, HLLIA (Human-in-the-Loop-LLM Interaction for Annotation), MIMIC-IV (Medical Information Mart for Intensive Care -IV), MHCLE (Multilevel Hierarchy Clinical-Longformer Embeddings)}
 \label{fig1:overview}
\end{figure}

% Materials and Methods
%==============================
%\vspace{-0.4in}
\section{Materials and Methods}
%\sub section{Study overview}
%\lipsum[3-9]
%==============================

%\subsection{Clinical Patient Experiences Data Collection}

%\subsubsection{Patients Experiences with Opioid Addiction}
\vspace{-0.1in}
\subsubsection{ Data Collection and Processing}
Discharge summaries—detailed narratives of patients’ hospital courses—are crucial\citep{mitra2023associations}. Our study uses the MIMIC-IV-Note dataset from PhysioNet, which includes 331,794 deidentified discharge summaries from 145,915 patients at BIDMC in Boston, MA, USA\citep{khowaja2024chatgpt, johnson2022mimic}. We analyzed the first 2,636 rows of ‘discharge.csv’ to balance depth and computational efficiency. Using Python’s pandas and re libraries, we sanitized and standardized text by removing patient identifiers, extra punctuation, serialization artifacts, and redundant content. We corrected abbreviations and standardized terms. Advanced NLP techniques via NLTK, including tokenization, stop-word removal, lemmatization, and handling domain-specific abbreviations, further refined the dataset. 

\begin{table}[htbp]
\centering
\caption{Basic demographic information of participants}
\label{tab:characteristics}
\resizebox{0.5\textwidth}{!}{ % Adjusts the width of the table to 80% of the text width
\begin{tabular}{|l|c|c|}
\hline
\textbf{Characteristics}       & \textbf{Value} & \textbf{Percentage (\%)} \\ \hline
\multicolumn{3}{|l|}{\textbf{Sex}}          \\ \hline
Female           & 658   & 46.14     \\ \hline
Male            & 768   & 53.86     \\ \hline
\multicolumn{3}{|l|}{\textbf{Age}}          \\ \hline
18-29           & 214   & 15.01     \\ \hline
30-39           & 197   & 13.81     \\ \hline
40-49           & 237   & 16.62     \\ \hline
50-59           & 248   & 17.39     \\ \hline
60-69           & 213   & 14.94     \\ \hline
70-79           & 153   & 10.73     \\ \hline
80-100           & 164   & 11.50     \\ \hline
\multicolumn{3}{|l|}{\textbf{Race}}          \\ \hline
American Indian/Alaska Native     & 5    & 0.35      \\ \hline
Asian           & 26    & 1.82      \\ \hline
Black/African American       & 183   & 12.83     \\ \hline
Hispanic/Latino         & 87    & 6.10      \\ \hline
Other           & 57    & 4.00      \\ \hline
White           & 976   & 68.44     \\ \hline
Native Hawaiian or Other Pacific Islander  & 3    & 0.21      \\ \hline
Portuguese          & 6    & 0.42      \\ \hline
Multiple Race/Ethnicity       & 2    & 0.14      \\ \hline
Unable to Obtain         & 12    & 0.84      \\ \hline
Patient Declined to Answer      & 4    & 0.28      \\ \hline
Unknown           & 65    & 4.56      \\ \hline
\multicolumn{3}{|l|}{\textbf{Marital Status}}       \\ \hline
Married           & 466   & 32.68     \\ \hline
Single           & 654   & 45.86     \\ \hline
Divorced           & 122   & 8.56      \\ \hline
Widowed           & 118   & 8.27      \\ \hline
Unknown           & 66    & 4.63      \\ \hline
\end{tabular}
}
\end{table}
%\vspace{-0.1in}
We recruited four experienced academic mental health researchers, trained them on target SDOMH factors, and had them annotate data from 1,495 patients' ( subject ID) discharge summaries, totaling 2,636 entries.
\begin{table*}[htbp!]
\centering
\caption{Overview of our proposed Framework, HLLIA (Human-in-the-Loop-LLM Interaction for Annotation), MIMIC-IV (Medical Information Mart for Intensive Care -IV), MHCLE (Multilevel Hierarchy Clinical-Longformer Embeddings)}
\label{tab:social_determinants}
\vspace{0.1in}
\begin{adjustbox}{width=0.9\textwidth, center} % Reduce the table width to 95% of text width and center it
\begin{tiny} 
\begin{tabular}{| p{1cm} | p{4cm} | p{5cm} |} % Adjusted column widths to fit better
    \hline
    \textbf{NLP-Extracted Parameter} & \textbf{Description} & \textbf{Prototype Tokens or Keywords} \\ 
    \hline
    Socially Detached (SD) & Recognizing the isolation experienced by individuals, the deficit of social engagement or support from relatives, and their matrimonial or partnership conditions. Identifying the paucity of social ties and the resultant strain on family networks & Alone, unaccompanied, reclusive, estranged, lonesome, desolate \\ 
    \hline
    Health Care Handover (HCH) & Shifts in healthcare management, including medication changes or healthcare personnel transitions; updates in patient status involving discharge procedures or patient transfer protocols. & Transfer, handover, treatment change, shift, care passage, service movement \\ 
    \hline
    Obstacles to Medical Care (OMC) & Barriers in effective communication, especially impacting individuals with cognitive impairments; transportation issues that limit access to medical services, and the lack of relational trust or connectivity with healthcare providers. & Accessibility hurdles, medical service barriers, entry obstacles, healthcare blockades, appointment difficulties, resource limitations \\ 
    \hline
    Financial Uncertainty (FU) & Facing monetary hurdles, experiencing barriers to stable employment, and enduring underprivileged economic states. & Financial insecurity, economic instability, monetary struggle, fiscal hardship, employment uncertainty, economic adversity \\ 
    \hline
    Residential Instability (RI) & Dealing with residential instability, grappling with concerns over stable shelter, and uncertainties surrounding living conditions. & Homelessness, eviction, housing instability, shelterlessness, residential instability, lodging insecurity \\ 
    \hline
    Nutritional Shortage (NS) & Insufficient access to balanced and healthy food options, dependency on community support and social welfare for meeting basic dietary needs, and the necessity of utilizing emergency food services. & Hunger, malnutrition, food deficit, nutritional lack, famine, undernourishment \\ 
    \hline
    Violence (V) & The existence or potential for violent encounters, experiencing or fearing severe mistreatment or aggression, the impact of discriminatory practices on personal security, and the psychological repercussions of violent thoughts or environments. & Violence, cruelty, viciousness, ferocity, harshness, abuse \\ 
    \hline
    Judicial Obstacles (JO) & The complexities of navigating legal systems, the repercussions of legal sanctions, the experience of being subject to judicial constraints, and the difficulties arising from legal disputes or criminal accusations. & Legal hurdles, prosecution, legal entanglements, court challenges, legal disputes, juridical complications \\ 
    \hline
    Substance Misuse (SMI) & The complications associated with excessive or illicit consumption of substances, the medical and social challenges of addiction, and the risks and consequences of acute intoxication leading to overdose. & Substance misuse, addiction, drug dependency, intoxication, overdose, chemical abuse \\ 
    \hline
    Mental Disturbance Symptoms (MDS) & Experiences of profound emotional distress, the social withdrawal associated with mental health issues, barriers to cognitive and emotional regulation, and the patterns that may lead to seeking psychiatric or psychological intervention. & Emotional distress, mental disorder, behavioral symptoms, psychological distress, mental disruption, affective disorder \\ 
    \hline
    Acute Pain (AP) & Intense and severe physical suffering that may require clinical attention and management, often indicative of a significant underlying health issue. & Torment, severe discomfort, throbbing, sharp pain, intense suffering, piercing agony \\ 
    \hline
    Medical Disability (MD) & The reliance on support due to medical disabilities, the impact of disabilities on one's quality of life and autonomy, and the role of medical aids in providing functional assistance. & Functional limitation, physical disability, cognitive impairment, sensory limitation, health disability, medical limitation \\ 
    \hline
    Suicide Mortality (SM) & Acts or considerations towards ending one's own life, including the mental states that precede such actions and the tragic outcomes of these considerations. & Self-harm, suicidal ideation, self-inflicted mortality, life-ending act, deliberate self-harm, existential despair \\ 
    \hline
\end{tabular}
\end{tiny}
\end{adjustbox}
\end{table*}

\subsubsection{Demographics and Mental Health comorbidities}
We conducted preliminary demographic and mental-health analyses. Deduplicating discharge summaries by subject IDs left 1,426 unique records (Table 1). Using NLP-derived variables, we enumerated mental-health comorbidities across the full 2,636 summaries (Fig. 2).

\begin{figure}[H]
 \centering
 \includegraphics[width=0.5\textwidth, height=0.3\textheight]{Mental Health Comorbities_v1.png} 
  \caption{Mental Health Comorbidities: Clinical Notes}
 \label{fig:Mental health comorbidities}
\end{figure}

\subsection{ SDOMH : Opioid use Disorder patients} 
Social Determinants of Health (SDoH) data is often buried in unstructured EHR notes, making NLP essential for extraction\citep{patra2021extracting}. Halbert et al. found prolonged opioid use among U.S. adults with mood disorders\citep{quinlan2017opioid}. Research underscores the need for holistic treatments addressing both clinical and social factors. Experts highlight systemic barriers like racism and classism in opioid addiction\citep{essien2023sociocultural}. Our team identified 13 SDOMH factors crucial for understanding overall well-being and challenges.
\subsection{Human-in-the-Loop-LLM Interaction for Annotating Gold Labels}
\subsubsection{LLMs for Annotation}
To boost annotation efficiency and ease human workload, we integrated Large Language Models (LLMs)—GPT-3.5-turbo and GPT-4\citep{open2023chatgpt}—into our workflow. The LLMs first produce preliminary labels for SDOMH variables, which expert annotators then refine.

The annotation process followed a structured two-stage approach:
\begin{itemize}

    \item \textbf{{Manual Expert Annotation:}}
    A minimal labeled dataset (Dl) was manually annotated by four mental health experts to establish gold-standard annotations, ensuring a high level of accuracy for baseline comparison.

    \item \textbf{{LLM-Assisted Annotation:}}
    Using HLLIA, LLMs were prompted to annotate SDOMH labels from an extensive unlabeled dataset (Du), followed by expert review and refinement\citep{yu2023leveraging, he2023annollm}(Algorithm 1)(Fig. 6).This structured process balanced automation with expert oversight, ensuring high-quality labeled data for model training.

\end{itemize}

\noindent
\textbf{Algorithm 1:} Human-in-the-Loop Interaction for Annotation (HLLIA) \\
\textbf{Input:} Determinants of Mental Health for Opioid, Minimal Labeled Dataset ($D_l$), Extensive Unlabeled Dataset ($D_u$) \\
\textbf{Output:} Annotated Dataset $D_u$
\newline
$is\_processing \gets$ True; \\
\textbf{while} $is\_processing$ \textbf{do} \\
\hspace*{1.5em} 1. \textit{Select\_Strategy} $\gets$ Chosen annotation strategy; \\
\hspace*{1.5em} 2. \textit{Annotations} $\gets$ Extracted annotations and interpretations; \\
\hspace*{1.5em} 3. Compute Partial Correlation coefficient ($r$) for SDOMHs; \\
\hspace*{1.5em} 4. \textbf{if} $r > Threshold(T)$ \textbf{then} \\
\hspace*{3.5em} $is\_processing \gets$ False; \\
\hspace*{2.7em} \textbf{End} \\
\textbf{End} \\
Annotate $D_u$ using Strategy-with-augmentation; \\
\textbf{return} Annotated $D_u$

\subsubsection{Enhancing Annotation Accuracy: HLLIA vs. Traditional Methods}
Manual annotation of large clinical notes is often inconsistent, slow, and error-prone. HLLIA first applies LLMs for preliminary labeling, then subjects these annotations to expert review and iterative partial-correlation testing, retaining only those that exceed a predefined threshold. This statistics-guided hybrid workflow both accelerates labeling and delivers markedly higher accuracy and consistency than conventional methods.

\subsubsection{Augmenting Annotation Capabilities with the HLLIA Algorithm in LLM: Iterative Expert-Refined SDOMH Annotation}
We employed the Human-in-the-Loop LLM Interaction for Annotation (HLLIA) framework (Fig. 1), wherein ChatGPT first generated preliminary SDOMH labels for clinical notes (Section 2.2.1). Iterative expert validation then refined these labels, enhancing consistency, interpretability, and overall annotation reliability.

{\textbf{Training Experts on LLM-Query Strategies}}
Recruited mental-health experts (four academic researchers, including a clinician with 13 years’ clinical experience) underwent structured training in LLM-query strategies: (i) structured prompt design to generate accurate SDOMH draft labels, (ii) query refinement to improve label consistency, and (iii) guideline-based corrections to align LLM outputs with standardized SDOMH definitions. Experts then validated and refined these draft labels, minimizing inconsistencies and strengthening annotation reliability. Consistency was ensured via a training-validation loop; ambiguous cases were resolved through iterative discussion and domain cross-checks. Future work will incorporate multi-expert validation to bolster robustness.
The annotation refinement process followed two key steps:
\begin{itemize}
\item \textbf{Optimized Annotation Strategy Development:} 
Partial correlation coefficients (r > 0.8) were computed to evaluate SDOMH label accuracy, controlling for the other 13 SDOMH variables\citep{zbiciak2023new}. 
If r did not meet the predefined threshold (Th = 0.8)\citep{zbiciak2023new}, the annotation was refined and re-evaluated iteratively. 
This iterative refinement contributed to developing a robust annotation strategy, as represented in (Fig.1).
\item \textbf{Bias Reduction and Integration into MHCLE:}
Once the optimal r value was achieved, the refined strategy was applied to the unlabeled dataset (Du) (Section 2.2.1), ensuring high-quality labeled data. 
To further minimize annotation biases, expert reviewers conducted a final quality control check before integrating the validated annotations into Multilevel Hierarchy Clinical-Longformer Embeddings (MHCLE). 
After 15 iterations, an optimized annotation strategy was finalized, guaranteeing annotation consistency while considering all 13 SDOMH variables as controls.
\end{itemize}
HLLIA expedites SDOMH annotation through LLM-assisted explanations. One expert first hand-labeled 200 OUD notes. Trained mental-health experts then used ChatGPT\citep{open2023chatgpt} in HLLIA to refine these labels via predefined consistency rules and to assess their explainability. After selecting the best strategy, annotators systematically validated all labels, retaining only high-accuracy, expert-augmented annotations.

\subsection{Multilevel Hierarchical Clinical-Longformer Embeddings (MHCLE) Classification Algorithm}
\subsubsection{Notations and Preliminaries }
We define the input clinical notes text as \( X \). The corresponding hierarchical classification levels are represented as follows:

\begin{enumerate}
    \item {\( Y_1 \): Binary label indicating the presence or absence of OUD in Hierarchy 1 (H1).}
    \item {\( Y_2 \): Binary label denoting the presence or absence of SDOMH in Hierarchy 2 (H2).}
    \item {\( Y_3 \): Multi-label classification output, capturing which of the 13 SDOMH variables are present in Hierarchy 3 (H3).}
\end{enumerate}

{For H1 and H2, the classification is binary, where \( Y_1, Y_2 \in \{0,1\} \). For H3, which is a multi-label classification task, each sample can have multiple active labels from a predefined set of 13 categories.}

\subsubsection{Model Architecture}

We propose a MHCLE framework for efficient processing of lengthy clinical narratives, comprising three hierarchical classification tasks:

{\textbf{\small{1. Hierarchy 1 (H1): Binary Classification for OUD Detection}}
\vspace{0.05in}

The first classification layer determines whether OUD is present (1) or absent (0) in a given clinical note. The Clinical-Longformer model encodes \( X \), generating contextual embeddings. These embeddings are then processed by a fully connected dense layer followed by a sigmoid activation function to predict the probability of OUD presence:
\begin{equation}
{\hat{y}_{1,i} = \sigma(W_1 \cdot E(X) + b_1)
\label{eq:1}}
\end{equation}
where:
\begin{itemize}
    \item {\( E(X) \) is the Clinical-Longformer embedding output.}
    \item {\( W_1, b_1 \) are the learnable parameters.}
    \item {\( \sigma \) is the sigmoid activation function.}
\end{itemize}

{\textbf{\small{2. Hierarchy 2 (H2):Binary Classification for SDOMH Presence}}
\vspace{0.05in}

{If OUD is detected, the second layer classifies whether SDOMH variables are present or absent. The embeddings from Clinical-Longformer are further refined using another fully connected layer with a sigmoid activation:}
\begin{equation}
{\hat{y}_{2,i} = \sigma(W_2 \cdot E(X) + b_2)
\label{eq:2}}
\end{equation}
{where \( W_2, b_2 \) are trainable parameters.}

{\textbf{\small{3. Hierarchy 3 (H3): Multi-Label Classification for Specific SDOMH Factors}}
\vspace{0.05in}

{If SDOMH presence is identified in H2, the model further classifies which of the 13 SDOMH factors are applicable. This is handled using 13 independent fully connected layers, each corresponding to an SDOMH category, with sigmoid activations for multi-label prediction:}

\begin{equation}
{\hat{y}_{3,ij} = \sigma(W_{3,j} \cdot E(X) + b_{3,j})
\label{eq:3}}
\end{equation}
{for \( j = 1, 2, \dots, 13 \).}

\subsubsection{\textbf{Optimizing Model: Loss Functions and Training Techniques}}
\vspace{-0.05in}
The model optimization follows a hierarchical loss function, combining Binary Cross-Entropy (BCE) loss at all levels to train the classifier. Each hierarchical task is weighted to balance its contribution to the overall learning process.

The total loss function $L_{\text{Total}}$ is defined as:

\scriptsize
\begin{equation}
{\begin{aligned}
L_{\text{Total}} = & \ \alpha \left ( -\frac{1}{N} \sum_{i=1}^{N} \left[ y_{1, i} \log (\hat{y}_{1, i}) + \right. \right.\\
& \left. \left. + (1 - y_{1, i}) \log (1 - \hat{y}_{1, i}) \right] \right) \\
& + \beta \left ( -\frac{1}{N} \sum_{i=1}^{N} \left[ y_{2, i} \log (\hat{y}_{2, i}) + \right. \right.\\
& \left. \left. + (1 - y_{2, i}) \log (1 - \hat{y}_{2, i}) \right] \right) \\
& + \gamma \left ( -\frac{1}{N} \sum_{i=1}^{N} \sum_{j=1}^{13} \left[ y_{3, ij} \log (\hat{y}_{3, ij}) + \right. \right.\\
& \left. \left. + (1 - y_{3, ij}) \log (1 - \hat{y}_{3, ij}) \right] \right)
\end{aligned}
\label{eqn:total_loss}}
\end{equation}
\normalsize

where:
\begin{itemize}
    \item {$y_{1,i}, y_{2,i}, y_{3,ij}$ represent the actual labels.}
    \item { $\hat{y}_{1,i}, \hat{y}_{2,i}, \hat{y}_{3,ij}$ represent the predicted probabilities.}
    \item {$\alpha, \beta, \gamma$ are the weighting coefficients for different hierarchy levels.}
\end{itemize}


{\textbf{\small{Hierarchical Classification and Training Strategy}}

{\textbf{\small{1.H1 and H2 (Binary Classification):}}} {BCE loss is applied at both levels to classify whether OUD and SDOMH are present.}

{\textbf{\small{2.H3 (Multi-Label Classification):}}} {Each of the 13 SDOMH labels is treated as an independent binary classification task, using BCE loss to accommodate co-occurring determinants.}

Clinical-Longformer was fine-tuned in the MHCLE framework with AdamW (lr=1e-5). We used batch size = 8 (GPU-efficient yet stable), dropout = 0.1 to curb overfitting, and trained for 27 epochs to reach convergence while preserving generalizability. Hyperparameters were empirically tuned to maximize performance on discharge summaries. 

The weighting coefficients $(\alpha, \beta, \gamma)$ are empirically determined to reflect the significance of each level:
%\vspace{-0.9in}
\begin{itemize}
\setlength{\itemsep}{0pt}
\setlength{\parskip}{0pt}
\setlength{\parsep}{0pt}
\setlength{\topsep}{0pt}
    \item {$\alpha, \beta > 0.8$ ensure the primary classification tasks receive higher emphasis.}
    \item {$\gamma$ values range from 0 to 0.5, adjusted via hyperparameter tuning to balance multi-label predictions in H3.}
%\vspace{-0.5in}
\end{itemize}
%\vspace{-2.5\baselineskip}
%\unskip\vspace{-0.4\baselineskip}\noindent
\subsubsection{\textbf{Custom Evaluation Metrics and Thresholding}}
%\vspace*{-0.1in}
\textcolor{red}{Given the multi-label nature of H3, traditional evaluation metrics alone are insufficient to reflect per-sample prediction fidelity—especially when the presence or absence of multiple SDOMH factors needs to be assessed individually for each patient. To address this, we introduce custom metrics that calculate performance on a per-sample basis before aggregating across the dataset:}
%\vspace{-0.5em}
\begingroup
\setlength{\itemsep}{0pt}
\setlength{\parskip}{0pt}
\setlength{\parsep}{0pt}
\begin{itemize}
    \item{\textbf{Custom Accuracy}: Computed as the proportion of correctly predicted labels (both positive and negative) to the total number of labels per sample. The final accuracy is the average of per-sample accuracies.}
    \item{\textbf{Custom Precision}: Computed per sample as the proportion of correctly predicted positive labels among all predicted positives; the overall precision is the average of these sample-level scores.}
    {%Custom Precision}: Calculated as the fraction of correctly predicted positive labels among all predicted positives for each sample. The overall precision is obtained by averaging precision scores across all samples.}
    \item{ \textbf{Custom Recall}: The proportion of correctly predicted positive labels to actual positive labels for each sample; the final recall is the mean of these per-sample scores.}
    %Determined as the proportion of correctly predicted positive labels to the actual positive labels per sample. The final recall is the mean of all per-sample recall scores.}
    \item{\textbf{Custom F1-Score}: For each sample, calculate the harmonic mean of precision and recall, then average these values across all samples to yield a balanced measure of model performance.}
    %Computed as the harmonic mean of precision and recall per sample. The final F1-score is the average across all samples, ensuring a balanced evaluation of the model’s performance.}
\end{itemize}

\endgroup
%\enlargethispage{-12cm}
\textcolor{red}{This custom evaluation framework was essential to mitigate biases introduced by class imbalance across the 13 SDOMH factors . Unlike traditional metrics that may be dominated by majority classes, our custom metrics ensure a balanced assessment of model performance for both frequent and rare determinants. As shown in Table 3 and Table 4, we report custom per-sample metrics (accuracy, precision, recall, and F1) to more robustly reflect per-patient prediction performance in our multi-label clinical context. While these differ from standard metrics, they provide a stricter, clinically-relevant evaluation—particularly in the presence of class imbalance.} \textcolor{red}{To operationalize these metrics in multi-label prediction}, we apply a fixed threshold 0.5 for binarization in H3, such that predictions above this threshold are considered positive. This ensures consistency in determining the presence or absence of SDOMH labels.The overall training procedure minimizes $L_{\text{Total}}$ iteratively, fine-tuning the model for improved predictive accuracy across all levels.

\begin{figure}[H]
 \centering

 \includegraphics[width=0.4\textwidth, height=0.3\textheight]{F_class_distribution.pdf} 
 
 \caption{HLLIA Annotated Class Distribution for 13 different SDOMHs and Absence/Presence of any of the 13 SDOMHs. Here, "SD", " HCH ", " OMC ", "FU", "RI", "NS", "V", "JO", "SMI", "MDS", AP", "MD" and "SM" refer to Socially Detached, Health Care Handover, Obstacles to Medical Care, Financial Uncertainty, Residential Instability, Nutritional Shortage, Violence, Judicial Obstacles, Substance Misuse, Mental Disturbance Symptoms, Acute Pain, Medical Disability, Suicide Mortality respectively.
}
 \label{fig:class_distribution}

\end{figure}

\subsection{Baseline Models and Experimental Evaluation}

\subsubsection{Datasets details}
In Our study, we have generated three datasets. D1: 212 small amount of Clinical notes texts along with human annotated labels of SDOMH variables. D2: 2636 Clinical notes texts with HLLIA augmented expert annotation and solely LLM annotation of SDOMH variables. D3: 2636 LLM (ChatGPT) generated texts that have already HLLIA augmented expert annotation as well as solely LLM annotation of SDOMH variables. Fig.3 shows HLLIA based annotated class distributions in the D2 dataset. 
%\vspace{-0.59in}
\subsubsection{Proposed MHCLE model Performance for SDOMHs prediction}
%\vspace{-0.0158in}
We have implemented a MHCLE algorithm using python based PyTorch platform. Our MHCLE model training-testing policies are as follows:
%\vspace{-0.054in}
\subsubsection{Training-Testing Policies:}
\begin{itemize}
 \item \textbf{ (P1)}: Trained on D2 dataset (original Clinical notes texts) taking HLLIA annotations as labels and tested on D2 dataset with HLLIA annotations as labels (70\%/30\% split).
 \item \textbf{ (P2)}: Trained on D2 dataset taking HLLIA annotations as labels (100\%) and tested on D1 dataset (human annotated labels).
 \item \textbf{ (P3)}: Trained on D2 dataset taking HLLIA annotations as labels (100\%) and tested on D3 dataset (ChatGPT generated Clinical notes equivalent texts).
\end{itemize}
 
\subsubsection{Baseline Algorithms}
\vspace{-0.02in}
Apart from our proposed MHCLE model, we implemented algorithms for multi-label problems using Hugging Face and PyTorch libraries. Our problem type was 'multilabel\_classification', using a sigmoid activation function in the neural network's classification layer, with decisions based on a threshold exceeding 0.5.
We leveraged various baseline models, including RoBERTa, ClinicalBERT, Bio\_ClinicalBERT, Clinical-BigBird, vs Clinical-Longformer, for our analysis\citep{li2022clinical}. Clinical-Longformer is a domain-enriched language model pre-trained on extensive clinical corpora. It extends input length from 512 to 4096 tokens with a sparse-attention mechanism that lowers memory use, enabling long-range dependency capture for superior clinical NLP and richer contextualization of clinical concepts—even in short sequencess\citep{li2022clinical}.

\begin{figure}[H]
 \centering
 \includegraphics[width=0.5\textwidth]{FIG4_FINAL_JAMIA_OPEN.png}
 \caption{ {(P1) Performance comparison of the proposed Multilevel Hierarchical Clinical-Longformer Embedding (MHCLE) model against baseline models (RoBERTa, Bio\_ClinicalBERT, ClinicalBERT, and Clinical-BigBird). The model was trained on the D2 dataset with HLLIA annotated labels for hierarchical classification tasks.}
}
 \label{fig:PERFORMANCE COMPARISON OF TRAINED MODELS}
\end{figure}

\begin{table}[ht]
\centering
\begin{tabular}{|p{2.85cm}|l|c|c|c|}
\hline
\textbf{Model} & \textbf{Metric} & \textbf{H\textsubscript{1}} & \textbf{H\textsubscript{2}} & \textbf{H\textsubscript{3}} \\
\hline
\multirow{4}{*}{RoBERTa} & Acc & 99.00 & 99.00 & 93.09 \\
        & F1 Score & 99.10 & 99.00 & 93.20 \\
        & Prec & 99.00 & 99.00 & 94.49 \\
        & Recall & 99.00 & 99.00 & 91.94 \\
\hline
\multirow{4}{*}{Bio\_ClinicalBERT} & Acc & 99.00 & 99.04 & 97.10 \\
                  & F1 Score & 99.00 & 99.01 & 97.15 \\
                  & Prec & 99.01 & 99.04 & 96.51 \\
                  & Recall & 99.00 & 99.04 & 97.81 \\
\hline
\multirow{4}{*}{ClinicalBERT} & Acc & 99.00 & 99.24 & 96.84 \\
             & F1 Score & 99.00 & 99.24 & 96.88 \\
             & Prec & 99.00 & 99.24 & 97.71 \\
             & Recall & 99.00 & 99.24 & 96.07 \\
\hline
\multirow{4}{*}{Clinical-Longformer} & Acc & 99.00 & 98.90 & 98.49 \\
                    & F1 Score & 99.00 & 98.90 & 98.19 \\
                    & Prec & 99.00 & 98.90 & 98.44 \\
                    & Recall & 99.00 & 98.90 & 97.93 \\
\hline
\multirow{4}{*}{Clinical-BigBird} & Acc & 99.00 & 99.13 & 96.23 \\
                 & F1 Score & 99.00 & 99.13 & 96.32 \\
                 & Prec & 99.00 & 99.13 & 96.83 \\
                 & Recall & 99.00 & 99.13 & 95.81 \\
\hline
\end{tabular}

\caption{{(P1)Detailed performance comparison of the proposed Multilevel Hierarchical Clinical-Longformer Embedding (MHCLE) model against baseline models (RoBERTa, Bio\_ClinicalBERT, ClinicalBERT, and Clinical-BigBird) for hierarchical classification tasks.Here,the model was trained \textcolor{red}{and tested} on the D2 dataset and HLLIA annotated labels.}}
\label{tab:performance_metrics}
\end{table}

% Add spacing before Table 4
\vspace{0.5cm}


\vspace{-0.4in}
% Results
%==============================
\section{Results}
%\lipsum[3]
%==============================
\subsection{Classification Performance}
Table 3 presents the accuracy, F1 score, precision, and recall for \textcolor{red}{testing} performance comparisons among different models based on multilevel classifications(section 2.3.2).
Comparing these baseline models with our proposed MHCLE framework, we observed that MHCLE (Clinical-Longformer) significantly outperforms its corresponding baseline models(Fig.4). \textcolor{red}{For the H3 task, which predicts SDOMH factors, Clinical-Longformer outperformed the strongest baseline, Bio\_ClinicalBERT, by 1.39\% (98.49\% vs. 97.10\%, Table 3).Clinical-Longformer maintains the highest overall performance profile, especially in generalizability across real-world policy scenarios(Table 4).} 
\textcolor{red}{Importantly, by modeling long-range dependencies across full discharge summaries and leveraging pretraining on large-scale real-world clinical notes, Clinical-Longformer captures complex clinical patterns and domain-specific semantics—with high fidelity, enabling stronger and more reliable performance across hierarchical classification levels.}

\vspace{0.1in}
\textcolor{red}{Table 4 further evaluates the generalizability of the MHCLE model under three distinct training-testing policy settings:}

\textcolor{red}{a. P1 (Trained and Tested on D2 with HLLIA labels): Achieved the highest overall accuracy across H1, H2, and H3, validating the quality of HLLIA annotations and the model’s capacity to learn from them.}

\textcolor{red}{b. P2 (Trained on D2, Tested on D1 with human labels): Showed slightly reduced but consistent performance, demonstrating the model’s transferability to human-annotated data with H1, H2, and H3 accuracy.}

\textcolor{red}{c. P3 (Trained on the D2 dataset and Tested on the D3 dataset with ChatGPT-equivalent clinical note texts): Accuracy dropped considerably across all tiers, reflecting the challenges in generalizing to machine-generated text that may differ semantically from the original human-authored clinical notes used during training.}

Besides accuracy, Table 4 also showcases detailed metrics-precision, recall, and F1 score across different policies (P1, P2, P3).We compared the multilevel hierarchies of baseline algorithms with our MHCLE framework across the three policies.Our analysis evaluated test accuracy, consistency, and robustness. The results show that the MHCLE model exceeds benchmarks in accuracy and adaptability, making it the top-performing model for clinical analytics and improving healthcare interventions for OUD and related social factors.
\vspace{-0.12in}

\begin{table}[ht]
\centering
\setlength{\tabcolsep}{0.64pt} % Adjust column spacing
\begin{tabular}{|l|c|c|c|c|c|c|c|c|c|c|}
\hline
\textbf{Metric} & \multicolumn{3}{c|}{\textbf{P1}} & \multicolumn{3}{c|}{\textbf{P2}} & \multicolumn{3}{c|}{\textbf{P3}} \\
\cline{2-10}
 & \textbf{H\textsubscript{1}} & \textbf{H\textsubscript{2}} & \textbf{H\textsubscript{3}} & \textbf{H\textsubscript{1}} & \textbf{H\textsubscript{2}} & \textbf{H\textsubscript{3}} & \textbf{H\textsubscript{1}} & \textbf{H\textsubscript{2}} & \textbf{H\textsubscript{3}} \\
\hline
Acc & 99.00 & 98.90 & 98.49 & 98.59 & 97.19 & 90.10 & 93.96 & 85.73 & 89.04 \\
\hline
F1 & 99.00 & 98.90 & 98.19 & 98.59 & 97.19 & 85.34 & 93.96 & 85.73 & 86.46 \\
\hline
Prec & 99.00 & 98.90 & 98.44 & 98.59 & 97.19 & 80.90 & 93.96 & 85.73 & 85.74 \\
\hline
Recall & 99.00 & 98.90 & 97.93 & 98.59 & 97.19 & 90.52 & 93.96 & 85.73 & 87.24 \\
\hline
\end{tabular}
\caption{(P1, P2, P3) Performance comparison of the proposed Multilevel Hierarchical Clinical-Longformer Embedding (MHCLE) model across different training-testing policies. \textcolor{red}{Here, P1: Trained and tested on D2 (HLLIA annotations); P2: Trained on D2, tested on D1 (human annotations); P3: Trained on D2, tested on D3 (ChatGPT-equivalent text). }}
\label{tab:performance_metrics_p1_p2_p3}
\end{table}

%\vspace{-19.1953mm}
%\vspace{-0.7555in}
\vspace{-0.1in}
\subsubsection{Association Studies Over All Dataset}
\vspace{0.02in}
We ran the final developed model to predict 13 SDOMHs and OUD across the entire 331K dataset. We performed a Pearson correlation coefficient analysis with a significance level of p < 0.05, as shown in Fig.5. The results indicate that MD, AP, MDS, SM, JO, NS, FU, OMC, HCH, and SD have significant correlations with OUD.

\begin{figure}[H]
 \centering

 \includegraphics[width=0.5\textwidth]{PearsonCC (2).png}

 \caption{Correlation Coefficients of different SDOMHs with Significance*.}
 \label{fig:overview}

\end{figure}

% Discussion
%==============================
\section{Discussion}
%\lipsum[3-6]
%==============================

We found that our proposed MHCLE model achieved superior performance with 98.49\% accuracy and 98.19\% F1 score, surpassing baseline models. We designed Training-Testing policies P1, P2, and P3 for the MHCLE model. The model accuracies for Policies P1, P2, and P3 were 98.49\%, 90.10\%, and 89.04\%, respectively. As shown in Table 4, P1 achieved the highest accuracy within the MHCLE framework. When trained and tested on the same dataset (D2), the model captured OUD patterns and social determinants with high precision. Despite a slight accuracy drop in P2 (trained on D2, tested on D1), the performance remained robust, demonstrating the HLLIA framework's effectiveness across different datasets. However, P3 showed a notable performance decline with ChatGPT-generated clinical notes, which underscores challenges in adapting to varied linguistic patterns. These results guide future strategies for improving model resilience against data source variations.

Clinical-Longformer delivers the strongest fine-grained performance: its H3 accuracy—evaluating how well the model identifies the specific SDOMH present in each note—reaches 98.49\%, outpacing Bio\_ClinicalBERT by 1.39 pp (97.10\%) and ClinicalBERT by 1.65 pp (96.84\%). This decisive advantage in pinpointing individual SDOMH factors, combined with Longformer’s ability to model long clinical narratives, makes it the preferred backbone for end-to-end hierarchical SDOMH inference. Annotation quality and consistency directly impact hierarchical multi-label classification performance. The HLLIA framework’s iterative process—driven by partial correlation coefficients—continuously refines labels, generating cleaner data and superior P1 metrics. By contrast, P3’s annotations, created without this statistical refinement, lower performance, underscoring that LLM-generated annotations must be paired with human oversight.

For P1, the combination of LLM and human annotations resulted in the highest accuracy, demonstrating that human correction of LLM-generated labels is crucial. P2’s performance, although slightly lower, remained high, reflecting the quality of human-only annotations. The significant drop in P3's accuracy reveals that our model struggles with ChatGPT-generated text, likely due to differences in style, structure, or content not aligned with the training data. While LLM-only labels work for NER tasks, our task demands deeper domain expertise, making human oversight essential for quality annotations and model reliability.

\subsection{Impact of HLLIA on Model Performance}
The comparative analysis of P1, P2, and P3 underscores the critical role of the HLLIA framework in enhancing model performance. P1, trained and tested on HLLIA-annotated clinical notes (D2), achieved the highest accuracy due to HLLIA’s iterative process and statistical evaluation. P2, tested on human-annotated data (D1), also performed well, demonstrating that HLLIA annotations generalize effectively. However, P3, tested on ChatGPT-generated notes (D3), showed significantly lower accuracy, highlighting the challenges of applying HLLIA-labeled data to synthetic texts. These findings reinforce the strength of HLLIA’s combined approach in producing reliable, high-quality labels that boost model robustness and accuracy. {Based on our test execution, the MHCLE framework processes each patient’s note in approximately 0.43 seconds on an NVIDIA A100 GPU, with an estimated cost of 0.05 cents per patient. While efficient for research, real-world deployment requires optimization. ONNX runtime and TensorRT can accelerate inference, while a hybrid edge-cloud approach balances efficiency and security. Future work will emphasize on-premise deployment and real-time processing to enhance healthcare IT integration.}


\begin{figure*}[htbp!]
 \centering
 \includegraphics[width=\textwidth]{Chatgpt prompt and response (3).jpg}
 \caption{Our proposed Framework, HLLIA showcases example of interactions and the resulting text responses generated}
 \label{fig:chatgpt prompt and response}
\end{figure*}

\subsection{ HLLIA Experience investigation}
\vspace{-0.1in}
Human–LLM interaction yields novel research insights. Our four expert annotators found ChatGPT excelled at multi-faceted text annotation and on-demand clarification, streamlining complex tasks. Its consistent output reduces human bias and speeds analysis—crucial for tight deadlines. Although errors occur, ChatGPT’s explanations enable rapid fixes, boosting accuracy. This model points to a shift toward inclusive, citizen-led science, while ongoing use sharpens annotators’ grasp of annotation nuances.

Our study evaluated ChatGPT’s ability to streamline mental-health data annotation. The AI outpaced manual workflows and reduced human bias and workload, yet produced occasional label inconsistencies. ChatGPT effectively flagged Social Determinants of Mental Health (SDOMH) variables—Classes 1-13—in clinical text (Fig. 6), enabling faster intervention but still requiring human oversight. Integrating AI output with expert review offers the most reliable, rapid response.

After evaluating the text with ChatGPT, it was assigned to Class 2: Health Care Handover (HCH) and Class 9: Substance Misuse (SM). However, further interaction revealed no match with predefined categories. Another analysis assigned it to a new category, Class 10: Mental Disturbance Symptoms (MDS). Our findings suggest ChatGPT's classification accuracy is inconsistent, sometimes misclassifying or failing to classify texts. This limitation highlights ChatGPT's dependency on learned patterns, hindering its ability to fully understand complex text nuances, leading to potential misclassifications or inaccuracies as seen in our observations.

% Conclusion
%==============================
\section{Conclusion}
%\lipsum[3-4]
%==============================
This study used LLMs to predict SDOMH factors associated with OUD from clinical notes. We introduced the HLLIA framework and MHCLE classification algorithm to improve annotation and prediction of SDOMH factors on OUD. However, LLMs like ChatGPT can lack human insight, leading to misinterpretations, highlighting the need for human expertise and validation. Future studies should refine LLMs to address authenticity, privacy, cultural sensitivity, and bias issues, ensuring reliable and ethical use in mental health. This study advances mental health diagnostics and sets a benchmark for AI integration in healthcare, specifically in understanding and addressing complex factors influencing OUD. 

\section{Author contributions}
Mohammad Arif Ul Alam collected data through PhysioNet. Madhavi Pagare preprocessed the data and then analyzed it. Mohammad Arif Ul Alam conceptualized and designed the study.Madhavi Pagare designed the framework, developed the methodology, devised the algorithm, and implemented the study.Mohammad Arif Ul Alam, Madhavi Pagare, Inyene Essien-Aleksi, and Deva Sai Kumar Bheesetti, contributed to annotating the data. Mohammad Arif Ul Alam and Madhavi Pagare interpreted the data by applying their technical expertise. Mohammad Arif Ul Alam and Inyene Essien-Aleksi, critically applied their clinical expertise to further interpret the data.Madhavi Pagare led the writing, drafting, and revising of the manuscript, with all authors making significant contributions to ensure the manuscript’s intellectual content.All authors critically revised and approved the final manuscript.

%supplementary material
\section{Supplementary material}
Here is the GitHub repository link for reference:
\href{https://github.com/MadhaviPagare/SDOMH-LLM}{GitHub Repository}

% Funding
%==============================
\section{Funding}
%\lipsum[3-4]
%==============================
This research received no specific grant from any funding
agency in the public, commercial, or not-for-profit sectors.

\section{Conflicts of interest}
The authors have no competing interests to declare.
\section{Data availability}
%The qualitative data collected in the study cannot be shared for ethical and privacy reasons and due to the IRB restrictions.
The data underlying this article will be shared on reasonable
request to the corresponding author.


% References
%\bibliographystyle{abbrv}

%\bibliography{citation}

%\begin{thebibliography}{25}

\bibliographystyle{vancouver}

{\footnotesize \bibliography{citation}}


%\printbibliography


\end{document}
